# Supplementary material for: Methyl 6-amino-6-oxohexa­noate
Source: Acta Crystallogr Sect E Struct Rep Online. 2012 Feb 4;68(Pt 3):o593–4. doi: 10.1107/S1600536812003303 (PMC3297318; doi:10.1107/S1600536812003303)
Supplement: Supplementary file 1 [file e-68-0o593-sup1.cif]

##############################################################################
#                                                                            #
# This CIF contains the data in a paper accepted for publication in          #
# Acta Crystallographica Section E. It conforms to the requirements of       #
# Notes for Authors for Acta Crystallographica Section E, and has been       #
# peer reviewed under the auspices of the IUCr Commission on Journals.       #
#                                                                            #
# Full details of the Crystallographic Information File format               #
# are given in the paper "The Crystallographic Information File (CIF):       #
# a New Standard Archive File for Crystallography" by S. R. Hall, F. H.      #
# Allen and I. D. Brown [Acta Cryst. (1991), A47, 655-685].                  #
#                                                                            #
# The current version of the core CIF dictionary is obtainable from          #
# ftp://ftp.iucr.org/pub/cif_core.dic.                                       #
#                                                                            #
# Software is freely available for graphical display of the structure(s)     #
# in this CIF. For information consult the CIF software page                 #
# http://www.iucr.org/resources/cif/software.                                #
#                                                                            #
# This file may be used for bona fide research purposes within the           #
# scientific community so long as proper attribution is given to the journal # 
# article from which it was obtained.                                        #
#                                                                            #
##############################################################################
data_global
_journal_date_recd_electronic     2011-11-18
_journal_date_accepted     2012-01-25
_journal_name_full     'Acta Crystallographica, Section E'
_journal_year     2012
_journal_volume     68
_journal_issue      3
_journal_page_first     o593
_journal_page_last     o594
_journal_paper_category     QO
_journal_paper_doi     10.1107/S1600536812003303
_journal_coeditor_code     LH5383
_publ_contact_author_name     'Amber L. Thompson'
_publ_contact_author_address
;
Chemical Crystallography,
Chemistry Research Laboratory,
Department of Chemistry,
University of Oxford,
Mansfield Road,
Oxford OX1 3TA
England
;
_publ_contact_author_email     amber.thompson@chem.ox.ac.uk
_publ_contact_author_fax     '+44 1865 285021'
_publ_contact_author_phone     '+44 1865 285018'
_publ_section_title
;
Methyl 6-amino-6-oxohexanoate
;
loop_
    _publ_author_name
    _publ_author_footnote
    _publ_author_address
    'Gruber, Tobias'
;
Present address: Institut f\"ur Organische Chemie,
TU Braunschweig,
Hagenring 30,
D-38106 Braunschweig,
Germany.
;
;
Chemistry Research Laboratory,
Department of Chemistry,
University of Oxford,
Mansfield Road,
Oxford OX1 3TA
England
;
    'Schofield, Christopher J.' .
;
Chemistry Research Laboratory,
Department of Chemistry,
University of Oxford,
Mansfield Road,
Oxford OX1 3TA
England
;
    'Thompson, Amber L.' .
;
Chemical Crystallography,
Chemistry Research Laboratory,
Department of Chemistry,
University of Oxford,
Mansfield Road,
Oxford OX1 3TA
England
;
data_I
_chemical_name_systematic
;
Methyl 6-amino-6-oxohexanoate
;
_chemical_formula_moiety     'C7 H13 N1 O3'
_chemical_formula_sum     'C7 H13 N1 O3'
_chemical_formula_iupac     'C7 H13 N1 O3'
_chemical_formula_weight     159.19
_chemical_melting_point     'not measured'
_symmetry_cell_setting     monoclinic
_symmetry_space_group_name_H-M     'P 21/c'
_symmetry_space_group_name_Hall     '-P 2ybc'
loop_
    _symmetry_equiv_pos_as_xyz
    'x,y,z'
    '-x,-y,-z'
    '-x,y+1/2,-z+1/2'
    'x,-y+1/2,z+1/2'
_cell_length_a     12.896(3)
_cell_length_b     7.2143(8)
_cell_length_c     9.6324(12)
_cell_angle_alpha     90
_cell_angle_beta     106.474(17)
_cell_angle_gamma     90
_cell_volume     859.4(2)
_cell_formula_units_Z     4
_cell_measurement_reflns_used     2081
_cell_measurement_theta_min     4
_cell_measurement_theta_max     76
_cell_measurement_temperature     150
_exptl_crystal_description     'lath'
_exptl_crystal_colour     'clear_pale_colourless'
_exptl_crystal_size_max     0.180
_exptl_crystal_size_mid     0.120
_exptl_crystal_size_min     0.020
_exptl_crystal_density_diffrn     1.230
_exptl_crystal_density_meas     ?
_exptl_crystal_density_method     'not measured'
_exptl_crystal_F_000     344
_exptl_absorpt_coefficient_mu     0.802
_exptl_absorpt_correction_type     multi-scan
_exptl_absorpt_process_details
;
(CrysAlis PRO; Agilent, 2010)
;
_exptl_absorpt_correction_T_min     0.48
_exptl_absorpt_correction_T_max     0.98
_exptl_special_details
;
Agilent Technologies (2010). CrysAlisPro.
Version 1.171.35.4 (release 09-12-2010 CrysAlis171 .NET)
(compiled Dec  9 2010,10:47:41)
Empirical absorption correction using spherical harmonics,
 implemented in SCALE3 ABSPACK scaling algorithm.
;
_diffrn_ambient_temperature     150
_diffrn_radiation_type     'Cu K\a'
_diffrn_radiation_wavelength     1.54184
_diffrn_radiation_monochromator     'graphite'
_diffrn_measurement_device_type
     'Agilent SuperNova Dual (Cu at zero) diffractometer with an Atlas detector'
_diffrn_measurement_device     'Area'
_diffrn_measurement_method     \w
_diffrn_reflns_number     7240
_diffrn_reflns_av_R_equivalents     0.035
_diffrn_reflns_theta_min     3.574
_diffrn_reflns_theta_max     75.971
_diffrn_reflns_theta_full     74.452
_diffrn_measured_fraction_theta_max     0.992
_diffrn_measured_fraction_theta_full     0.997
_diffrn_reflns_limit_h_min     -16
_diffrn_reflns_limit_h_max     15
_diffrn_reflns_limit_k_min     -9
_diffrn_reflns_limit_k_max     7
_diffrn_reflns_limit_l_min     -12
_diffrn_reflns_limit_l_max     11
_diffrn_standards_number     0
_diffrn_standards_interval_count     .
_diffrn_standards_interval_time     .
_diffrn_standards_decay_%     .
_reflns_number_total     1771
_reflns_number_gt     1426
_reflns_threshold_expression     I>2\s(I)
_refine_ls_structure_factor_coef     Fsqd
_refine_ls_matrix_type     full
_refine_ls_R_factor_all     0.0544
_refine_ls_R_factor_gt     0.0439
_refine_ls_wR_factor_all     0.1281
_refine_ls_wR_factor_gt     0.1183
_refine_ls_wR_factor_ref     0.1277
_refine_ls_goodness_of_fit_ref     0.9965
_refine_ls_number_reflns     1770
_refine_ls_number_parameters     100
_refine_ls_number_restraints     0
_refine_ls_hydrogen_treatment     constr
_refine_ls_weighting_scheme     calc
_refine_ls_weighting_details
;
Method= Modified Sheldrick
w=1/[\s^2^(F^2^) + ( 0.07P)^2^ + 0.22P], where P=(max(Fo^2^,0) + 2Fc^2^)/3
;
_atom_sites_solution_hydrogens     geom
_atom_sites_solution_primary     direct
_refine_ls_shift/su_max     0.0013605
_refine_ls_shift/su_mean     0.0003793
_refine_diff_density_max     0.24
_refine_diff_density_min     -0.24
_refine_ls_extinction_method     'None'
loop_
    _atom_type_symbol
    _atom_type_scat_Cromer_Mann_a1
    _atom_type_scat_Cromer_Mann_a2
    _atom_type_scat_Cromer_Mann_a3
    _atom_type_scat_Cromer_Mann_a4
    _atom_type_scat_Cromer_Mann_b1
    _atom_type_scat_Cromer_Mann_b2
    _atom_type_scat_Cromer_Mann_b3
    _atom_type_scat_Cromer_Mann_b4
    _atom_type_scat_Cromer_Mann_c
    _atom_type_scat_dispersion_real
    _atom_type_scat_dispersion_imag
    _atom_type_scat_source
    C 2.3100 1.0200 1.5886 0.8650 20.8439 10.2075 0.5687 51.6512 0.2156 0.0181
                                                                          0.0091
                                'International Tables Vol C 4.2.6.8 and 6.1.1.4'
    H 0.4930 0.3229 0.1402 0.0408 10.5109 26.1257 3.1424 57.7998 0.0030 0.0000
                                                                          0.0000
                                'International Tables Vol C 4.2.6.8 and 6.1.1.4'
    N 12.2126 3.1322 2.0125 1.1663 0.0057 9.8933 28.9975 0.5826 -11.5290 0.0311
                                                                          0.0180
                                'International Tables Vol C 4.2.6.8 and 6.1.1.4'
    O 3.0485 2.2868 1.5463 0.8670 13.2771 5.7011 0.3239 32.9089 0.2508 0.0492
                                                                          0.0322
                                'International Tables Vol C 4.2.6.8 and 6.1.1.4'
_computing_data_collection
;
CrysAlis PRO (Agilent, 2010)
;
_computing_cell_refinement
;
CrysAlis PRO (Agilent, 2010)
;
_computing_data_reduction
;
CrysAlis PRO (Agilent, 2010)
;
_computing_structure_solution     'SIR92 (Altomare <i>et al.</i>, 1994)'
_computing_structure_refinement     'CRYSTALS (Betteridge <i>et al.</i>, 2003)'
_computing_molecular_graphics     'CAMERON (Watkin <i>et al.</i>, 1996)'
_computing_publication_material
             'CRYSTALS (Betteridge <i>et al.</i>, 2003) and PLATON (Spek, 2009)'
loop_
    _atom_site_type_symbol
    _atom_site_label
    _atom_site_fract_x
    _atom_site_fract_y
    _atom_site_fract_z
    _atom_site_U_iso_or_equiv
    _atom_site_adp_type
    _atom_site_occupancy
    _atom_site_disorder_assembly
    _atom_site_disorder_group
    O O1 0.07129(11) 1.29877(15) 0.44865(11) 0.0413 Uani 1.0000 . .
    C C2 0.09105(12) 1.2640(2) 0.58008(14) 0.0323 Uani 1.0000 . .
    N N3 0.05751(12) 1.37331(17) 0.66941(12) 0.0372 Uani 1.0000 . .
    H H31 0.0242 1.4758 0.6389 0.0445 Uiso 1.0000 . .
    H H32 0.0717 1.3426 0.7589 0.0449 Uiso 1.0000 . .
    C C4 0.15519(14) 1.0967(2) 0.64774(15) 0.0380 Uani 1.0000 . .
    C C5 0.18119(13) 0.9615(2) 0.54141(15) 0.0339 Uani 1.0000 . .
    C C6 0.24703(14) 0.7987(2) 0.62007(15) 0.0373 Uani 1.0000 . .
    C C7 0.27433(15) 0.6613(2) 0.51664(17) 0.0417 Uani 1.0000 . .
    C C8 0.34505(14) 0.5046(2) 0.59123(17) 0.0411 Uani 1.0000 . .
    O O9 0.36947(12) 0.39151(19) 0.49492(14) 0.0571 Uani 1.0000 . .
    C C10 0.43990(18) 0.2384(3) 0.5546(2) 0.0604 Uani 1.0000 . .
    H H101 0.4474 0.1631 0.4773 0.0899 Uiso 1.0000 . .
    H H103 0.5097 0.2837 0.6123 0.0882 Uiso 1.0000 . .
    H H102 0.4069 0.1646 0.6164 0.0903 Uiso 1.0000 . .
    O O11 0.37696(14) 0.48159(19) 0.71881(14) 0.0605 Uani 1.0000 . .
    H H71 0.3122 0.7249 0.4570 0.0507 Uiso 1.0000 . .
    H H72 0.2080 0.6062 0.4549 0.0501 Uiso 1.0000 . .
    H H62 0.3138 0.8436 0.6854 0.0443 Uiso 1.0000 . .
    H H61 0.2066 0.7354 0.6763 0.0458 Uiso 1.0000 . .
    H H52 0.2233 1.0258 0.4878 0.0396 Uiso 1.0000 . .
    H H51 0.1133 0.9163 0.4743 0.0412 Uiso 1.0000 . .
    H H41 0.2227 1.1408 0.7133 0.0470 Uiso 1.0000 . .
    H H42 0.1152 1.0285 0.7024 0.0471 Uiso 1.0000 . .
loop_
    _atom_site_aniso_label
    _atom_site_aniso_U_11
    _atom_site_aniso_U_22
    _atom_site_aniso_U_33
    _atom_site_aniso_U_12
    _atom_site_aniso_U_13
    _atom_site_aniso_U_23
    O1 0.0675(8) 0.0363(6) 0.0230(5) 0.0117(5) 0.0176(5) 0.0041(4)
    C2 0.0438(8) 0.0298(7) 0.0251(6) -0.0007(6) 0.0126(6) 0.0004(5)
    N3 0.0586(8) 0.0333(6) 0.0223(5) 0.0073(6) 0.0154(5) 0.0023(4)
    C4 0.0549(9) 0.0355(8) 0.0247(6) 0.0069(7) 0.0133(6) 0.0033(5)
    C5 0.0441(8) 0.0312(7) 0.0269(6) 0.0011(6) 0.0109(5) -0.0001(5)
    C6 0.0521(9) 0.0317(7) 0.0281(7) 0.0030(6) 0.0112(6) 0.0006(5)
    C7 0.0532(9) 0.0378(8) 0.0327(7) 0.0066(7) 0.0100(7) -0.0031(6)
    C8 0.0461(9) 0.0330(8) 0.0408(8) -0.0015(6) 0.0070(7) -0.0036(6)
    O9 0.0645(8) 0.0499(7) 0.0489(7) 0.0206(6) 0.0031(6) -0.0128(5)
    C10 0.0552(11) 0.0471(10) 0.0707(13) 0.0130(9) 0.0046(9) -0.0113(9)
    O11 0.0857(10) 0.0492(7) 0.0424(7) 0.0185(7) 0.0111(7) 0.0068(5)
loop_
    _geom_bond_atom_site_label_1
    _geom_bond_atom_site_label_2
    _geom_bond_site_symmetry_1
    _geom_bond_site_symmetry_2
    _geom_bond_distance
    _geom_bond_publ_flag
    O1 C2 . . 1.2441(18) n
    C2 N3 . . 1.3269(19) n
    C2 C4 . . 1.503(2) n
    N3 H31 . . 0.864 no
    N3 H32 . . 0.858 no
    C4 C5 . . 1.5193(19) n
    C4 H41 . . 0.972 no
    C4 H42 . . 0.970 no
    C5 C6 . . 1.520(2) n
    C5 H52 . . 0.967 no
    C5 H51 . . 0.984 no
    C6 C7 . . 1.516(2) n
    C6 H62 . . 0.967 no
    C6 H61 . . 0.966 no
    C7 C8 . . 1.501(2) n
    C7 H71 . . 0.969 no
    C7 H72 . . 0.977 no
    C8 O9 . . 1.338(2) n
    C8 O11 . . 1.192(2) n
    O9 C10 . . 1.442(2) n
    C10 H101 . . 0.949 no
    C10 H103 . . 0.971 no
    C10 H102 . . 0.981 no
loop_
    _geom_angle_atom_site_label_1
    _geom_angle_atom_site_label_2
    _geom_angle_atom_site_label_3
    _geom_angle_site_symmetry_1
    _geom_angle_site_symmetry_2
    _geom_angle_site_symmetry_3
    _geom_angle
    _geom_angle_publ_flag
    O1 C2 N3 . . . 121.98(13) n
    O1 C2 C4 . . . 122.14(13) n
    N3 C2 C4 . . . 115.88(12) n
    C2 N3 H31 . . . 120.7 no
    C2 N3 H32 . . . 118.8 no
    H31 N3 H32 . . . 120.4 no
    C2 C4 C5 . . . 115.01(11) n
    C2 C4 H41 . . . 107.5 no
    C5 C4 H41 . . . 108.7 no
    C2 C4 H42 . . . 109.3 no
    C5 C4 H42 . . . 107.1 no
    H41 C4 H42 . . . 109.2 no
    C4 C5 C6 . . . 111.05(12) n
    C4 C5 H52 . . . 108.5 no
    C6 C5 H52 . . . 108.5 no
    C4 C5 H51 . . . 109.3 no
    C6 C5 H51 . . . 109.8 no
    H52 C5 H51 . . . 109.7 no
    C5 C6 C7 . . . 112.25(12) n
    C5 C6 H62 . . . 109.5 no
    C7 C6 H62 . . . 108.5 no
    C5 C6 H61 . . . 109.3 no
    C7 C6 H61 . . . 108.8 no
    H62 C6 H61 . . . 108.4 no
    C6 C7 C8 . . . 113.61(13) n
    C6 C7 H71 . . . 109.3 no
    C8 C7 H71 . . . 107.5 no
    C6 C7 H72 . . . 109.9 no
    C8 C7 H72 . . . 107.0 no
    H71 C7 H72 . . . 109.5 no
    C7 C8 O9 . . . 110.96(14) n
    C7 C8 O11 . . . 125.70(15) n
    O9 C8 O11 . . . 123.34(16) n
    C8 O9 C10 . . . 115.85(15) n
    O9 C10 H101 . . . 108.6 no
    O9 C10 H103 . . . 110.4 no
    H101 C10 H103 . . . 110.9 no
    O9 C10 H102 . . . 109.0 no
    H101 C10 H102 . . . 108.9 no
    H103 C10 H102 . . . 109.1 no
loop_
    _geom_hbond_atom_site_label_D
    _geom_hbond_atom_site_label_H
    _geom_hbond_atom_site_label_A
    _geom_hbond_site_symmetry_D
    _geom_hbond_site_symmetry_H
    _geom_hbond_site_symmetry_A
    _geom_hbond_distance_DH
    _geom_hbond_distance_HA
    _geom_hbond_distance_DA
    _geom_hbond_angle_DHA
    _geom_hbond_publ_flag
    N3 H31 O1 . . 2_586 0.86366 2.069 2.929(2) 172.95(5) yes
    N3 H32 O1 . . 4_575 0.85792 2.094 2.922(2) 161.75(5) yes
    C10 H101 O11 . . 4_554 0.94863 2.614 3.486(3) 153.02(6) yes
