# Supplementary material for: Methyl 6-amino-6-oxohexa­noate
Source: Acta Crystallogr Sect E Struct Rep Online. 2012 Feb 4;68(Pt 3):o593–4. doi: 10.1107/S1600536812003303 (PMC3297318; doi:10.1107/S1600536812003303)
Supplement: Supplementary file 3 [file e-68-0o593-Isup3.hkl]

data_I
#  6304 in P2(1)/c                         
_audit_creation_date        "11-01-26"
_audit_creation_method      CRYSTALS 

_cell_length_a                    12.896(3)
_cell_angle_alpha                 90
_cell_length_b                    7.2143(8)
_cell_angle_beta                  106.474(17)
_cell_length_c                    9.6324(12)
_cell_angle_gamma                 90

# NOTE FO on scale of Fc,      0.11510
# Status flags: 
#    o - used in refinement 
#    < - excluded by I/sigmaI cutoff 
#    x - excluded for another reason  

loop_
_refln_index_h
_refln_index_k
_refln_index_l
_refln_F_squared_meas
_refln_F_squared_calc
_refln_F_squared_sigma
_refln_observed_status
   1   0   0      289.82      302.96        4.27 o
   2   0   0      175.07      201.72        5.16 o
   3   0   0      711.74      742.49       13.35 o
   4   0   0     2316.41     2282.26       28.79 o
   5   0   0        6.66       12.31        5.08 o
   6   0   0      595.80      581.00       25.31 o
   7   0   0     1113.66     1085.82       24.01 o
   8   0   0       17.53       17.93        4.22 o
   9   0   0      234.74      217.56       15.54 o
  10   0   0      181.50      196.21        4.99 o
  11   0   0      195.85      202.05        4.97 o
  12   0   0       22.56       18.20        2.03 o
  13   0   0        0.52        1.20        0.77 o
  14   0   0        6.50        4.75        1.10 o
  15   0   0        2.25        2.33        1.04 o
   1   1   0      251.58      246.67        3.26 o
   2   1   0      706.11      731.57        6.14 o
   3   1   0    13038.39    13815.66       32.78 o
   4   1   0      390.45      419.62        7.01 o
   5   1   0       56.62       67.37        3.48 o
   6   1   0      275.97      279.52        7.56 o
   7   1   0       32.07       31.14        3.96 o
   8   1   0      120.93      128.82        8.64 o
   9   1   0       67.13       68.97        6.34 o
  10   1   0       41.09       52.00        2.17 o
  11   1   0       42.01       45.30        2.59 o
  12   1   0        2.49        3.36        1.15 o
  13   1   0       27.40       26.45        1.46 o
  14   1   0       24.62       24.51        1.19 o
  15   1   0        2.02        3.04        0.47 o
   0   2   0      143.32      136.50        5.13 o
   1   2   0      696.81      743.85        7.71 o
   2   2   0      642.98      627.15        9.38 o
   3   2   0      155.80      176.75        4.85 o
   4   2   0     1635.02     1542.31       21.33 o
   5   2   0     1394.52     1343.34       18.18 o
   6   2   0     2053.39     1827.12       36.12 o
   7   2   0       25.56       24.56        5.35 o
   8   2   0      157.53      167.88       11.42 o
   9   2   0       32.14       34.75        1.71 o
  10   2   0        0.26        0.40        0.66 o
  11   2   0       -1.20        0.10        1.18 o
  12   2   0       17.35       14.60        1.65 o
  13   2   0        7.80        9.11        1.01 o
  14   2   0        2.70        2.62        0.52 o
  15   2   0        0.60        0.93        0.32 o
   1   3   0      233.68      233.03        5.03 o
   2   3   0      396.36      430.94        8.17 o
   3   3   0      102.22      111.40        5.16 o
   4   3   0        1.45        3.03        3.34 o
   5   3   0      383.10      356.62       16.54 o
   6   3   0      270.89      264.15       15.03 o
   7   3   0       28.26       29.16        4.81 o
   8   3   0       73.75       66.43        3.21 o
   9   3   0      300.90      304.84        4.37 o
  10   3   0        0.12        1.74        1.15 o
  11   3   0        1.06        0.53        0.70 o
  12   3   0       52.69       46.96        2.01 o
  13   3   0        8.14        8.94        0.93 o
  14   3   0       -0.06        0.03        0.97 o
   0   4   0      202.30      210.96        7.77 o
   1   4   0      131.17      135.40        4.87 o
   2   4   0       18.72       17.38        3.06 o
   3   4   0        6.01        4.40        2.56 o
   4   4   0       32.92       46.17        4.30 o
   5   4   0        0.81        3.46        1.85 o
   6   4   0       14.65       15.78        5.00 o
   7   4   0       23.88       20.07        2.19 o
   8   4   0       10.85       10.57        0.99 o
   9   4   0      121.38      127.71        3.06 o
  10   4   0       12.46       13.59        0.99 o
  11   4   0       21.83       19.10        1.31 o
  12   4   0       19.57       17.43        1.22 o
  13   4   0        0.53        1.18        0.37 o
   1   5   0       11.35       11.42        3.61 o
   2   5   0       67.01       81.15        5.47 o
   3   5   0       13.35       15.46        2.96 o
   4   5   0        4.75        5.43        1.05 o
   5   5   0       35.45       36.45        1.77 o
   6   5   0      126.97      126.20        2.49 o
   7   5   0       85.52       97.75        2.17 o
   8   5   0        0.22        0.07        0.69 o
   9   5   0        1.29        0.58        0.68 o
  10   5   0       -0.91        0.04        0.29 o
  11   5   0        0.04        1.24        1.33 o
  12   5   0        3.61        4.49        0.49 o
   0   6   0        9.91        9.69        1.07 o
   1   6   0       20.62       21.91        0.90 o
   2   6   0       68.00       72.44        1.66 o
   3   6   0      157.80      162.78        2.20 o
   4   6   0       20.82       23.93        1.00 o
   5   6   0        0.29        0.69        0.60 o
   6   6   0       -0.68        0.92        0.46 o
   7   6   0       11.59       11.11        0.92 o
   8   6   0        8.07        7.23        0.88 o
   9   6   0        4.16        3.81        0.71 o
  10   6   0       -0.04        0.84        1.42 o
  11   6   0        0.26        0.02        0.39 o
   1   7   0      185.54      184.28        2.64 o
   2   7   0       17.15       13.42        1.13 o
   3   7   0        2.69        1.58        0.93 o
   4   7   0        9.14        9.06        0.98 o
   5   7   0        1.60        0.55        0.63 o
   6   7   0        0.85        1.42        0.36 o
   7   7   0        6.46        6.13        0.75 o
   8   7   0        7.20        5.43        0.62 o
   9   7   0       -0.57        0.06        0.28 o
   0   8   0       62.61       53.31        3.02 o
   1   8   0       11.93        8.84        1.73 o
   2   8   0       26.31       24.65        1.70 o
   3   8   0       24.09       23.50        1.05 o
   4   8   0       42.91       44.65        1.40 o
   5   8   0        0.77        0.50        0.32 o
   6   8   0        4.20        3.18        0.49 o
   7   8   0       21.76       14.83        1.00 o
   1   9   0       -2.85        0.02        0.88 <
 -15   1   1        1.43        1.85        0.58 o
 -14   1   1        5.44        5.55        0.87 o
 -13   1   1       13.29       14.38        1.57 o
 -12   1   1        8.93        9.31        1.45 o
 -11   1   1       18.77       20.03        1.41 o
 -10   1   1       57.36       65.10        2.71 o
  -9   1   1        3.00        3.11        2.83 o
  -8   1   1       17.39       20.76        4.30 o
  -7   1   1      604.27      595.04       16.50 o
  -6   1   1      232.49      232.90       11.58 o
  -5   1   1      118.09       91.29        7.85 o
  -4   1   1      101.30       99.32        6.46 o
  -3   1   1     9713.39     9665.10       49.49 o
  -2   1   1      757.55      695.04        9.48 o
  -1   1   1      274.92      283.62        5.31 o
   0   1   1     1153.17     1117.24       10.34 o
   1   1   1      999.20     1064.87        5.98 o
   2   1   1     2608.87     2731.23       17.44 o
   3   1   1      972.76     1019.80       10.89 o
   4   1   1     1425.54     1536.33       15.52 o
   5   1   1       71.68       64.94        3.77 o
   6   1   1      701.43      694.53       14.08 o
   7   1   1      195.09      202.92        8.11 o
   8   1   1      167.50      152.25        8.69 o
   9   1   1       12.82       17.93        1.50 o
  10   1   1        2.66        2.16        0.96 o
  11   1   1        0.21        1.75        0.92 o
  12   1   1       12.45       13.28        1.15 o
  13   1   1        2.54        2.45        0.97 o
  14   1   1       28.05       29.44        1.38 o
 -15   2   1       14.84       13.26        0.87 o
 -14   2   1        8.75        8.25        0.92 o
 -13   2   1        2.45        0.63        1.16 o
 -12   2   1       -0.97        0.07        0.64 o
 -11   2   1       -0.14        0.16        1.03 o
 -10   2   1       21.90       24.09        1.45 o
  -9   2   1        5.04        9.09        2.09 o
  -8   2   1       71.11       67.04        7.68 o
  -7   2   1       93.30       75.75        9.11 o
  -6   2   1     1549.42     1322.18       32.29 o
  -5   2   1        0.40        0.07        2.72 o
  -4   2   1      118.96      125.45        6.00 o
  -3   2   1      210.09      223.08        6.81 o
  -2   2   1       69.13       75.83        5.18 o
  -1   2   1       65.94       58.73        2.97 o
   0   2   1      200.31      209.03        3.47 o
   1   2   1      386.69      456.52        4.12 o
   2   2   1      125.62      126.45        3.27 o
   3   2   1     2624.98     2615.68       18.30 o
   4   2   1      738.05      700.09       12.13 o
   5   2   1       33.06       27.36        3.36 o
   6   2   1      288.53      274.68        9.25 o
   7   2   1      199.96      191.45        7.31 o
   8   2   1      169.22      162.52        7.46 o
   9   2   1        0.79        1.27        0.57 o
  10   2   1       56.87       57.24        1.99 o
  11   2   1        3.20        1.96        0.94 o
  12   2   1        4.52        4.33        0.92 o
  13   2   1        2.67        1.98        0.74 o
  14   2   1        0.10        0.11        1.18 o
 -15   3   1       -0.04        0.09        1.27 o
 -14   3   1       -0.16        0.14        0.69 o
 -13   3   1        2.10        1.57        0.83 o
 -12   3   1        7.33        6.09        1.34 o
 -11   3   1       68.10       64.97        2.07 o
 -10   3   1       18.01       18.91        1.12 o
  -9   3   1      329.52      327.95        5.22 o
  -8   3   1       30.30       36.89        5.75 o
  -7   3   1        2.67        1.73        4.09 o
  -6   3   1      224.58      236.94       14.12 o
  -5   3   1        1.41        0.92        3.92 o
  -4   3   1       36.01       35.22        4.30 o
  -3   3   1        8.21       12.16        2.89 o
  -2   3   1      891.12      938.18       12.70 o
  -1   3   1       23.34       22.10        2.29 o
   0   3   1      755.95      716.29        8.79 o
   1   3   1     2343.53     2308.18       16.99 o
   2   3   1      678.97      661.04       13.39 o
   3   3   1        1.85        0.83        2.09 o
   4   3   1        3.17        7.83        2.61 o
   5   3   1      385.77      368.43       13.19 o
   6   3   1        0.03        1.40        7.96 o
   7   3   1      189.31      170.77       10.28 o
   8   3   1      102.79      103.55        3.98 o
   9   3   1       31.31       27.69        1.53 o
  10   3   1       12.73       13.09        1.26 o
  11   3   1       27.45       22.08        1.78 o
  12   3   1        1.84        2.82        0.92 o
  13   3   1        0.56        1.50        0.32 o
  14   3   1        4.67        5.37        0.71 o
 -14   4   1        4.93        6.00        0.50 o
 -13   4   1        0.39        0.13        0.44 o
 -12   4   1       57.93       55.37        1.58 o
 -11   4   1       13.03       13.66        0.94 o
 -10   4   1       24.45       27.12        1.24 o
  -9   4   1       -0.07        0.21        1.68 o
  -8   4   1      131.73      138.92        3.46 o
  -7   4   1       51.99       59.74        2.79 o
  -6   4   1       -0.80        1.72        1.26 o
  -5   4   1      169.08      183.88        8.23 o
  -4   4   1       87.31       91.00        6.58 o
  -3   4   1      162.79      179.71        8.38 o
  -2   4   1      622.26      652.05       12.18 o
  -1   4   1       39.96       39.40        3.02 o
   0   4   1        1.34        0.69        1.93 o
   1   4   1        3.20        3.05        1.95 o
   2   4   1      154.33      163.74        7.64 o
   3   4   1       -0.04        1.21        5.70 o
   4   4   1      326.64      319.52       16.22 o
   5   4   1       21.96       30.54        5.20 o
   6   4   1        1.52        0.04        1.30 o
   7   4   1        0.74        1.84        0.59 o
   8   4   1       14.52       17.84        1.08 o
   9   4   1        0.60        3.18        0.51 o
  10   4   1        0.18        0.00        0.75 o
  11   4   1       60.58       60.02        1.85 o
  12   4   1       10.58        8.91        0.96 o
  13   4   1        3.34        4.17        0.45 o
 -13   5   1        1.43        0.81        0.45 o
 -12   5   1       16.48       14.93        0.92 o
 -11   5   1        7.75        7.65        0.66 o
 -10   5   1       -0.28        0.40        0.54 o
  -9   5   1        7.87        7.77        0.85 o
  -8   5   1       18.45       20.48        1.08 o
  -7   5   1       -0.15        1.25        1.04 o
  -6   5   1        5.51        7.88        1.21 o
  -5   5   1      947.94      985.56        8.79 o
  -4   5   1      118.35      130.06        3.48 o
  -3   5   1       26.75       29.44        3.94 o
  -2   5   1       12.64       14.74        3.49 o
  -1   5   1      288.25      295.90       12.95 o
   0   5   1       23.48       23.43        3.05 o
   1   5   1       52.59       59.27        6.43 o
   2   5   1      220.76      232.76       12.66 o
   3   5   1        4.57        8.65        3.37 o
   4   5   1        0.20        0.29        1.09 o
   5   5   1       10.28       10.64        1.22 o
   6   5   1       -0.70        1.04        0.40 o
   7   5   1        2.16        1.61        0.78 o
   8   5   1       36.76       39.98        1.32 o
   9   5   1        7.69        5.34        0.99 o
  10   5   1        1.62        1.14        0.67 o
  11   5   1        2.97        2.08        0.59 o
  12   5   1        1.90        2.32        0.41 o
 -11   6   1       27.65       24.04        1.10 o
 -10   6   1       26.02       24.67        1.04 o
  -9   6   1       22.76       21.70        1.11 o
  -8   6   1       42.50       40.79        1.54 o
  -7   6   1        5.49        5.12        0.85 o
  -6   6   1        8.53       10.87        0.97 o
  -5   6   1        0.59        1.34        0.45 o
  -4   6   1       -0.74        0.04        0.41 o
  -3   6   1       -0.11        0.12        0.97 o
  -2   6   1      593.30      634.36        4.64 o
  -1   6   1      181.63      195.13        2.44 o
   0   6   1        7.29        8.56        0.67 o
   1   6   1        3.39        4.23        0.67 o
   2   6   1       29.53       28.36        1.11 o
   3   6   1       30.65       35.03        1.13 o
   4   6   1        4.36        5.08        0.74 o
   5   6   1       68.02       72.83        1.90 o
   6   6   1        6.49        6.12        0.80 o
   7   6   1       -0.77        0.89        0.44 o
   8   6   1       39.62       40.88        1.35 o
   9   6   1        6.81        6.32        0.84 o
  10   6   1       12.93       14.54        0.87 o
  11   6   1        0.40        0.34        0.64 o
 -10   7   1       41.28       35.54        1.51 o
  -9   7   1       19.08       16.67        0.75 o
  -8   7   1       21.47       20.14        0.98 o
  -7   7   1        6.43        7.36        0.80 o
  -6   7   1       58.46       57.37        1.92 o
  -5   7   1       14.10       16.09        1.13 o
  -4   7   1       17.27       18.65        1.09 o
  -3   7   1       47.30       43.45        1.49 o
  -2   7   1       97.07       89.79        2.44 o
  -1   7   1        4.54        3.38        0.83 o
   0   7   1       39.74       41.21        1.32 o
   1   7   1      205.80      188.31        2.72 o
   2   7   1       34.83       31.36        1.35 o
   3   7   1        3.77        1.39        1.01 o
   4   7   1       -0.25        0.10        0.80 o
   5   7   1       -0.06        0.42        1.31 o
   6   7   1        0.54        1.25        0.47 o
   7   7   1        9.05        6.86        0.85 o
   8   7   1        1.34        1.87        0.59 o
   9   7   1        2.30        2.45        0.53 o
  -7   8   1       31.28       29.26        1.01 o
  -6   8   1       15.65       13.84        0.99 o
  -5   8   1       74.81       65.99        1.88 o
  -4   8   1       19.91       22.38        1.36 o
  -3   8   1       -2.28        0.01        1.53 o
  -2   8   1       -0.06        1.17        3.12 o
  -1   8   1       13.41        7.77        1.09 o
   0   8   1       17.12       13.88        1.22 o
   1   8   1        9.11        7.44        1.25 o
   2   8   1        8.87        9.23        0.88 o
   3   8   1        2.13        1.66        0.65 o
   4   8   1      144.45      136.41        2.14 o
   5   8   1        8.49        5.40        0.63 o
   6   8   1        7.76        8.53        0.84 o
  -1   9   1        1.13        5.73        0.53 o
   0   9   1       10.23       16.13        0.73 o
 -16   0   2        1.06        0.61        0.77 o
 -15   0   2       -1.89        0.95        1.84 o
 -14   0   2        9.89        8.92        2.68 o
 -13   0   2        0.88        0.19        0.54 o
 -12   0   2       51.80       51.34        2.33 o
 -11   0   2       19.55       24.29        1.92 o
 -10   0   2        3.62        5.67        1.16 o
  -9   0   2       65.45       84.89        8.32 o
  -8   0   2       65.21       68.92        8.41 o
  -7   0   2        8.73        8.10        4.54 o
  -6   0   2       18.48       12.86        5.45 o
  -5   0   2      185.93      181.25       13.28 o
  -4   0   2       32.57       28.48        5.73 o
  -3   0   2      156.16      197.42        9.34 o
  -2   0   2       76.03       70.29        5.79 o
  -1   0   2     7142.49     6466.53       48.31 o
   0   0   2     6024.79     6111.72       42.22 o
   1   0   2     6823.69     7409.10       21.71 o
   2   0   2      238.26      284.96        4.12 o
   3   0   2      174.89      211.59        4.27 o
   4   0   2        2.62        2.92        1.63 o
   5   0   2       55.70       62.23        4.17 o
   6   0   2      153.63      149.03        9.95 o
   7   0   2       27.76       29.12        7.86 o
   8   0   2       33.16       44.84        8.93 o
   9   0   2       17.92       26.78        2.30 o
  10   0   2        0.50        0.56        0.73 o
  11   0   2      432.65      406.53        7.05 o
  12   0   2        0.84        0.80        0.55 o
  13   0   2       30.88       27.80        1.61 o
  14   0   2        0.00        0.02        9.39 o
 -15   1   2        7.18        6.37        1.24 o
 -14   1   2        9.73        8.67        1.05 o
 -13   1   2        2.11        2.93        1.05 o
 -12   1   2        2.93        3.80        0.88 o
 -11   1   2       17.82       18.39        1.75 o
 -10   1   2       10.31        7.55        1.67 o
  -9   1   2       36.64       37.27        5.65 o
  -8   1   2       50.35       49.46        5.49 o
  -7   1   2       74.53       67.63        6.64 o
  -6   1   2        1.43        0.97        2.80 o
  -5   1   2       37.30       43.90        4.82 o
  -4   1   2      614.90      565.45       14.67 o
  -3   1   2     3898.40     3773.00       32.23 o
  -2   1   2     1879.68     1969.94       20.19 o
  -1   1   2        4.77        6.66        1.49 o
   0   1   2      236.91      274.67        4.56 o
   1   1   2        7.98       12.07        1.00 o
   2   1   2      492.09      484.73        7.44 o
   3   1   2      979.14     1008.89       10.20 o
   4   1   2      271.45      297.90        6.27 o
   5   1   2       -0.09        0.00        3.12 o
   6   1   2       79.88       84.71        4.34 o
   7   1   2        0.91        1.17        1.04 o
   8   1   2      334.05      330.96       16.35 o
   9   1   2        5.74        3.41        1.53 o
  10   1   2        0.94        0.50        0.37 o
  11   1   2        1.55        1.06        1.13 o
  12   1   2        1.19        0.13        1.20 o
  13   1   2        0.35        0.25        0.78 o
  14   1   2       26.31       26.47        0.86 o
 -15   2   2        2.86        3.35        0.53 o
 -14   2   2       62.65       49.06        2.30 o
 -13   2   2       39.18       32.80        2.18 o
 -12   2   2        0.48        0.43        0.50 o
 -11   2   2       17.30       15.97        1.24 o
 -10   2   2        8.08        8.49        0.95 o
  -9   2   2       15.39       21.56        4.10 o
  -8   2   2        7.27        4.99        3.64 o
  -7   2   2      286.02      227.13       13.91 o
  -6   2   2     1641.75     1534.96       25.87 o
  -5   2   2      169.81      171.27        7.53 o
  -4   2   2      492.18      446.88       11.56 o
  -3   2   2        5.50        6.93        2.20 o
  -2   2   2     1007.77     1006.86       13.13 o
  -1   2   2      117.17      121.06        3.31 o
   0   2   2     1398.44     1402.92        9.69 o
   1   2   2        1.05        0.77        1.00 o
   2   2   2      312.26      304.88        6.13 o
   3   2   2      575.82      566.60       10.08 o
   4   2   2        0.07        0.09        3.45 o
   5   2   2     1186.19     1090.24       15.43 o
   6   2   2       64.26       67.22        4.18 o
   7   2   2      128.21      131.67        5.81 o
   8   2   2        4.43        3.65        1.18 o
   9   2   2        0.17        0.24        1.02 o
  10   2   2       17.42       16.20        1.59 o
  11   2   2        1.52        1.57        0.99 o
  12   2   2        3.08        2.35        0.99 o
  13   2   2        1.51        1.69        0.86 o
  14   2   2       -0.04        0.65        1.36 o
 -15   3   2        1.66        2.00        0.45 o
 -14   3   2        1.14        1.59        0.63 o
 -13   3   2       12.87       11.38        1.38 o
 -12   3   2        2.47        3.06        0.82 o
 -11   3   2      185.20      172.86        2.82 o
 -10   3   2      144.81      135.32        2.64 o
  -9   3   2      313.54      310.45        5.14 o
  -8   3   2       -0.81        0.16        1.70 o
  -7   3   2       30.69       25.22        5.70 o
  -6   3   2       15.43        9.85        4.69 o
  -5   3   2      380.26      355.12       13.72 o
  -4   3   2       13.56       15.79        3.64 o
  -3   3   2      313.75      329.34        8.61 o
  -2   3   2      634.33      554.65       12.59 o
  -1   3   2     1312.64     1245.84       13.34 o
   0   3   2      213.24      216.22        5.47 o
   1   3   2        6.71        8.92        1.78 o
   2   3   2     1192.66     1101.07       19.71 o
   3   3   2      169.16      165.77        7.87 o
   4   3   2        3.08        7.18        2.32 o
   5   3   2       90.79      103.68        6.72 o
   6   3   2       14.36       15.75        3.26 o
   7   3   2       66.55       74.54        2.24 o
   8   3   2       15.44       16.39        1.27 o
   9   3   2        1.26        0.41        0.95 o
  10   3   2       31.10       29.08        1.90 o
  11   3   2        0.59        0.35        0.57 o
  12   3   2        1.05        1.92        0.67 o
  13   3   2        1.79        2.40        0.43 o
 -14   4   2        2.63        2.01        0.63 o
 -13   4   2        9.62       10.11        0.76 o
 -12   4   2      172.01      158.56        3.19 o
 -11   4   2        0.93        1.67        0.37 o
 -10   4   2        0.57        0.23        0.52 o
  -9   4   2       16.27       16.35        1.16 o
  -8   4   2      966.29      968.20       10.23 o
  -7   4   2       38.18       39.36        2.27 o
  -6   4   2       11.31       11.44        3.25 o
  -5   4   2      227.60      238.16        8.99 o
  -4   4   2       18.48       20.83        3.09 o
  -3   4   2      197.60      185.65        6.67 o
  -2   4   2       22.09       27.45        2.38 o
  -1   4   2      966.22      976.40       17.26 o
   0   4   2        7.98        8.33        2.21 o
   1   4   2      170.15      162.73        8.41 o
   2   4   2      684.64      639.44       21.36 o
   3   4   2      251.12      233.74       13.65 o
   4   4   2      150.12      152.58       11.15 o
   5   4   2        0.78        5.95        2.05 o
   6   4   2       -0.80        0.87        0.41 o
   7   4   2       28.08       32.47        1.35 o
   8   4   2       32.05       27.10        1.47 o
   9   4   2       16.83       20.38        1.06 o
  10   4   2       13.83       14.63        1.06 o
  11   4   2        2.69        3.86        0.67 o
  12   4   2        3.16        3.44        0.56 o
 -13   5   2        7.57        9.28        0.49 o
 -12   5   2        3.85        3.00        0.52 o
 -11   5   2       21.85       22.58        1.06 o
 -10   5   2        2.04        2.41        0.76 o
  -9   5   2       48.47       48.79        2.42 o
  -8   5   2        0.25        0.91        0.74 o
  -7   5   2       48.05       49.84        1.98 o
  -6   5   2        5.06        6.87        0.96 o
  -5   5   2      583.68      605.27        6.56 o
  -4   5   2       89.57       91.48        2.67 o
  -3   5   2        6.93        4.07        3.41 o
  -2   5   2        5.21        5.19        2.68 o
  -1   5   2       17.86       21.49        3.77 o
   0   5   2        6.35        5.99        2.76 o
   1   5   2       24.19       28.11        4.96 o
   2   5   2       33.33       29.52        2.97 o
   3   5   2       -0.15        0.45        0.93 o
   4   5   2        2.38        1.05        0.73 o
   5   5   2      107.84      105.43        2.04 o
   6   5   2       97.79      120.64        2.01 o
   7   5   2        0.02        0.00        2.12 o
   8   5   2       21.66       27.77        1.04 o
   9   5   2        6.74        6.35        0.67 o
  10   5   2        4.26        6.09        0.68 o
  11   5   2        2.40        3.74        0.54 o
 -12   6   2       13.39       11.38        1.20 o
 -11   6   2        1.33        0.80        0.58 o
 -10   6   2        0.16        0.21        0.72 o
  -9   6   2       10.18        9.69        0.90 o
  -8   6   2        3.04        3.21        0.76 o
  -7   6   2        9.83       10.43        0.96 o
  -6   6   2       84.76       89.31        2.37 o
  -5   6   2       67.33       74.55        1.96 o
  -4   6   2      136.71      139.63        2.73 o
  -3   6   2       49.61       51.03        1.52 o
  -2   6   2      410.41      418.33        3.35 o
  -1   6   2       46.96       47.93        1.21 o
   0   6   2       17.30       15.99        0.79 o
   1   6   2       15.70       16.61        0.86 o
   2   6   2       10.34       13.57        0.91 o
   3   6   2       14.96       23.08        0.94 o
   4   6   2        8.61       10.26        0.87 o
   5   6   2        9.60       13.77        0.80 o
   6   6   2        6.22        6.70        0.79 o
   7   6   2        6.27        3.43        0.88 o
   8   6   2        0.72        0.88        0.44 o
   9   6   2       16.98       18.24        1.11 o
  10   6   2        4.01        5.36        0.49 o
 -10   7   2        1.72        2.80        0.46 o
  -9   7   2        9.90        9.55        0.79 o
  -8   7   2       16.65       14.64        0.99 o
  -7   7   2        0.23        0.00        0.63 o
  -6   7   2       23.01       22.88        1.12 o
  -5   7   2        2.44        1.19        0.74 o
  -4   7   2        5.87        5.30        0.79 o
  -3   7   2       36.31       31.58        1.77 o
  -2   7   2       57.88       52.94        2.04 o
  -1   7   2        5.21        3.67        0.80 o
   0   7   2      188.10      198.31        2.74 o
   1   7   2      236.06      248.79        3.26 o
   2   7   2       60.09       64.82        1.80 o
   3   7   2       13.86       14.80        1.09 o
   4   7   2       15.24       17.45        0.93 o
   5   7   2       34.76       39.19        1.35 o
   6   7   2        0.15        1.07        0.93 o
   7   7   2        0.59        1.17        0.49 o
   8   7   2       11.96       11.35        1.09 o
  -7   8   2        4.22        5.62        0.72 o
  -6   8   2       21.11       19.41        0.97 o
  -5   8   2        2.09        0.00        0.99 o
  -4   8   2       22.18       19.13        1.72 o
  -3   8   2      105.47      105.01        2.48 o
  -2   8   2       -0.06        0.47        2.12 o
  -1   8   2        7.12        2.42        0.93 o
   0   8   2        5.36        3.48        0.88 o
   1   8   2       59.77       55.81        1.70 o
   2   8   2        2.78        3.06        0.68 o
   3   8   2       70.66       68.18        1.63 o
   4   8   2       34.85       39.14        1.48 o
   5   8   2        0.94        0.13        0.28 o
   6   8   2       -0.04        0.09        0.80 o
 -16   1   3        2.52        2.76        0.56 o
 -15   1   3        5.72        5.95        0.88 o
 -14   1   3        0.39        0.20        0.72 o
 -13   1   3        6.84        6.03        1.00 o
 -12   1   3       10.13        9.73        1.38 o
 -11   1   3        1.41        0.01        0.95 o
 -10   1   3       44.10       49.30        2.69 o
  -9   1   3        1.09        8.18        3.32 o
  -8   1   3       13.13       14.65        3.71 o
  -7   1   3      202.79      182.99       11.04 o
  -6   1   3      198.67      195.71       10.80 o
  -5   1   3       64.72       58.19        6.40 o
  -4   1   3      147.95      150.07        8.22 o
  -3   1   3      208.88      187.31        8.51 o
  -2   1   3      665.46      648.15       13.81 o
  -1   1   3      868.15      800.73       10.99 o
   0   1   3        9.08       10.42        1.94 o
   1   1   3       42.74       37.37        1.87 o
   2   1   3       87.34       93.25        3.21 o
   3   1   3      113.90      106.41        4.69 o
   4   1   3      306.54      301.56        7.97 o
   5   1   3       36.16       38.79        4.15 o
   6   1   3       78.00       79.54        6.30 o
   7   1   3        4.91        9.84        3.55 o
   8   1   3      222.00      224.10        5.78 o
   9   1   3        7.62        6.98        1.20 o
  10   1   3       74.46       68.29        3.29 o
  11   1   3       10.87        7.95        1.57 o
  12   1   3        3.48        3.09        1.16 o
  13   1   3        4.74        5.25        0.64 o
 -15   2   3        5.13        4.77        0.60 o
 -14   2   3       92.13       73.81        2.30 o
 -13   2   3        6.26        6.40        0.85 o
 -12   2   3        0.75        0.08        0.50 o
 -11   2   3        2.92        2.44        0.90 o
 -10   2   3       27.40       28.11        1.53 o
  -9   2   3        3.99        5.95        1.58 o
  -8   2   3       42.25       46.87        6.00 o
  -7   2   3        1.04        5.49        2.56 o
  -6   2   3        5.65        5.47        2.61 o
  -5   2   3     2061.01     1888.89       25.28 o
  -4   2   3     1317.28     1156.57       18.96 o
  -3   2   3      836.35      768.94       13.93 o
  -2   2   3      159.78      126.78        5.81 o
  -1   2   3       87.85       74.65        3.90 o
   0   2   3      135.71      142.43        3.58 o
   1   2   3        5.16        6.41        1.74 o
   2   2   3      104.54      112.95        4.06 o
   3   2   3       36.74       35.73        3.10 o
   4   2   3       31.20       33.88        3.02 o
   5   2   3      500.65      487.53       11.71 o
   6   2   3       40.23       42.44        4.74 o
   7   2   3        0.60        0.32        0.68 o
   8   2   3        1.60        1.30        0.91 o
   9   2   3       24.19       21.76        1.54 o
  10   2   3        1.55        0.65        0.95 o
  11   2   3        0.76        0.18        0.60 o
  12   2   3        1.04        0.64        0.94 o
  13   2   3       -0.42        0.01        0.41 o
 -15   3   3        4.22        4.69        0.52 o
 -14   3   3        3.59        2.60        0.67 o
 -13   3   3       -0.31        0.00        0.62 o
 -12   3   3       15.29       13.15        1.25 o
 -11   3   3      346.32      324.32        3.94 o
 -10   3   3       28.57       28.21        1.20 o
  -9   3   3       44.30       47.16        2.10 o
  -8   3   3      250.78      243.34        5.39 o
  -7   3   3       24.29       26.07        5.25 o
  -6   3   3       -0.21        0.36        3.76 o
  -5   3   3       43.49       38.54        4.32 o
  -4   3   3      393.89      399.57       14.07 o
  -3   3   3       14.33       12.94        2.64 o
  -2   3   3     1061.81      966.73       20.63 o
  -1   3   3      171.27      165.76        5.61 o
   0   3   3     1405.29     1382.54       17.18 o
   1   3   3       23.87       23.03        2.92 o
   2   3   3      252.68      242.31        6.75 o
   3   3   3       72.78       77.36        4.43 o
   4   3   3       45.40       61.97        4.82 o
   5   3   3       87.14       96.54        6.60 o
   6   3   3        1.48        1.20        0.88 o
   7   3   3        1.06        0.06        1.08 o
   8   3   3       -0.08        0.34        1.52 o
   9   3   3        3.06        3.09        1.01 o
  10   3   3       11.77       10.34        1.20 o
  11   3   3        0.15        0.24        1.13 o
  12   3   3        0.03        0.57        1.42 o
  13   3   3        0.60        0.19        0.26 o
 -14   4   3        0.92        1.84        0.21 o
 -13   4   3        7.52        7.83        0.98 o
 -12   4   3        3.27        3.87        0.88 o
 -11   4   3        1.09        2.49        0.84 o
 -10   4   3       25.40       24.03        1.30 o
  -9   4   3       66.72       68.00        2.30 o
  -8   4   3      480.90      476.59        4.51 o
  -7   4   3       -0.50        0.71        0.75 o
  -6   4   3        7.79        9.74        3.36 o
  -5   4   3        3.99        2.95        2.71 o
  -4   4   3       85.06       94.96        5.21 o
  -3   4   3       55.34       64.33        4.03 o
  -2   4   3       70.47       83.96        5.18 o
  -1   4   3       23.57       31.91        4.14 o
   0   4   3        3.30        3.39        2.63 o
   1   4   3      555.60      561.61       15.33 o
   2   4   3       35.20       40.50        5.50 o
   3   4   3      173.51      168.60       11.72 o
   4   4   3       47.96       50.69        2.89 o
   5   4   3        5.88        9.34        0.76 o
   6   4   3       18.56       20.82        0.85 o
   7   4   3       -0.57        0.28        0.42 o
   8   4   3        2.72        3.93        0.69 o
   9   4   3        0.65        0.16        0.54 o
  10   4   3       -0.38        0.05        0.56 o
  11   4   3        0.42        0.55        0.37 o
  12   4   3        1.52        1.65        0.39 o
 -13   5   3        0.52        0.31        0.25 o
 -12   5   3       21.13       19.59        0.95 o
 -11   5   3        1.42        2.46        0.72 o
 -10   5   3        5.26        4.02        1.24 o
  -9   5   3        6.04        7.32        0.98 o
  -8   5   3       99.09       91.11        3.32 o
  -7   5   3        6.90        6.96        1.02 o
  -6   5   3      335.84      343.49        4.91 o
  -5   5   3      602.48      661.14        5.50 o
  -4   5   3      280.32      291.59        3.46 o
  -3   5   3        0.18        0.23        0.60 o
  -2   5   3        7.63        7.21        1.10 o
  -1   5   3       82.67       78.71        4.02 o
   0   5   3       12.42       11.05        1.11 o
   1   5   3      286.17      289.95        3.51 o
   2   5   3       29.29       31.03        1.29 o
   3   5   3       21.28       23.08        1.12 o
   4   5   3      117.25      127.94        2.20 o
   5   5   3        2.95        1.43        0.66 o
   6   5   3       68.07       57.05        1.76 o
   7   5   3       35.63       38.51        1.40 o
   8   5   3        3.16        4.52        0.75 o
   9   5   3        0.75        0.43        0.32 o
  10   5   3        3.79        4.45        0.53 o
  11   5   3        3.41        3.50        0.61 o
 -12   6   3       14.88       13.24        1.33 o
 -11   6   3        5.70        6.36        0.69 o
 -10   6   3       12.98       13.83        0.89 o
  -9   6   3       57.52       53.37        2.12 o
  -8   6   3        2.34        0.62        0.93 o
  -7   6   3       12.04       14.10        1.07 o
  -6   6   3        0.57        0.00        0.39 o
  -5   6   3       64.20       65.12        1.85 o
  -4   6   3        1.95        0.82        0.82 o
  -3   6   3      149.93      149.93        2.60 o
  -2   6   3      405.13      450.71        3.63 o
  -1   6   3       22.52       25.86        0.97 o
   0   6   3        0.26        0.54        0.55 o
   1   6   3       -0.74        0.27        0.32 o
   2   6   3       25.68       21.98        1.05 o
   3   6   3        1.58        3.99        0.56 o
   4   6   3       77.11       78.84        1.64 o
   5   6   3       54.65       62.90        1.50 o
   6   6   3        2.29        2.95        0.60 o
   7   6   3       43.52       47.87        1.33 o
   8   6   3        7.00        6.53        0.75 o
   9   6   3       32.19       32.15        1.55 o
 -10   7   3        8.74       10.77        0.59 o
  -9   7   3       29.55       28.24        1.07 o
  -8   7   3       -0.27        0.02        0.55 o
  -7   7   3       41.37       37.15        1.70 o
  -6   7   3       14.62       15.15        1.06 o
  -5   7   3       -1.81        1.28        1.04 o
  -4   7   3       12.38       13.65        1.37 o
  -3   7   3        6.90        7.18        1.37 o
  -2   7   3       29.31       28.17        1.25 o
  -1   7   3        2.64        2.05        0.68 o
   0   7   3       54.06       46.75        1.40 o
   1   7   3      113.86      118.95        2.10 o
   2   7   3        6.06        5.34        0.76 o
   3   7   3        1.29        0.60        0.91 o
   4   7   3        0.65        0.22        0.49 o
   5   7   3        6.33        5.44        0.96 o
   6   7   3        2.28        2.04        0.64 o
   7   7   3        1.40        0.90        0.62 o
  -7   8   3       -0.36        0.08        0.36 o
  -6   8   3        7.31        6.99        0.79 o
  -5   8   3        8.05        2.58        1.07 o
  -4   8   3        8.13        6.44        1.14 o
  -3   8   3       -2.17        0.29        0.82 o
  -2   8   3        0.76        0.24        0.42 o
  -1   8   3       26.20       29.86        1.22 o
   0   8   3        1.43        0.01        0.83 o
   1   8   3        3.62        3.67        0.90 o
   2   8   3        8.74       11.48        1.17 o
   3   8   3       31.84       35.87        1.41 o
   4   8   3        8.71        9.69        0.68 o
   5   8   3       12.67       13.96        1.20 o
 -16   0   4        2.62        3.07        0.81 o
 -15   0   4        0.15        1.13        1.11 o
 -14   0   4        6.88        5.76        1.52 o
 -13   0   4       32.49       30.77        2.51 o
 -12   0   4       35.13       36.06        2.63 o
 -11   0   4      134.69      119.65        4.52 o
 -10   0   4      200.28      191.03        5.90 o
  -9   0   4      153.21      140.90       14.58 o
  -8   0   4        5.88        4.00        4.27 o
  -7   0   4       22.04       18.66        6.83 o
  -6   0   4      849.31      771.84       32.29 o
  -5   0   4       18.54       19.04        6.30 o
  -4   0   4     2496.05     2111.70       48.52 o
  -3   0   4      100.15       69.41        9.56 o
  -2   0   4      475.49      425.14       18.75 o
  -1   0   4     1389.60     1222.64       30.61 o
   0   0   4      307.34      307.01       14.73 o
   1   0   4      434.02      372.84       11.93 o
   2   0   4      102.46      100.98        6.19 o
   3   0   4     1296.76     1185.36       21.82 o
   4   0   4       28.45       27.40        6.81 o
   5   0   4      225.25      186.80       17.27 o
   6   0   4      201.13      190.79       17.42 o
   7   0   4       28.35       27.49        4.20 o
   8   0   4       62.11       56.76        4.15 o
   9   0   4       12.97       12.46        2.25 o
  10   0   4        4.12        7.72        1.61 o
  11   0   4       57.19       52.10        2.48 o
  12   0   4      230.14      249.38        4.27 o
  13   0   4        5.46       21.34        1.05 o
 -16   1   4       -0.20        0.72        0.78 o
 -15   1   4        1.23        0.97        0.58 o
 -14   1   4       12.99       11.96        1.01 o
 -13   1   4        1.39        0.83        1.00 o
 -12   1   4        4.72        2.63        1.01 o
 -11   1   4       30.78       32.60        2.13 o
 -10   1   4       35.81       36.13        2.20 o
  -9   1   4      101.05      104.95        8.30 o
  -8   1   4      247.04      222.37       13.03 o
  -7   1   4      439.85      396.79       17.04 o
  -6   1   4      122.72      108.52        8.97 o
  -5   1   4        4.46        1.36        3.63 o
  -4   1   4        2.84        2.68        3.13 o
  -3   1   4      124.63      126.22        7.46 o
  -2   1   4      324.44      296.11       11.22 o
  -1   1   4     1073.05      943.93       19.64 o
   0   1   4      340.55      273.31        6.75 o
   1   1   4      402.16      390.11        6.31 o
   2   1   4      307.57      284.34        9.17 o
   3   1   4       64.96       55.08        4.72 o
   4   1   4       30.61       22.67        3.81 o
   5   1   4        3.79        4.68        2.19 o
   6   1   4       92.28       88.48        8.82 o
   7   1   4        0.89        4.55        1.09 o
   8   1   4       20.36       24.04        1.46 o
   9   1   4      268.60      251.71        4.54 o
  10   1   4       33.76       32.67        1.81 o
  11   1   4        1.98        0.88        1.51 o
  12   1   4       -0.08        0.15        1.30 o
  13   1   4        0.57        0.25        0.54 o
 -15   2   4       10.91        8.94        0.62 o
 -14   2   4      132.76      113.05        2.68 o
 -13   2   4        9.52        8.80        1.05 o
 -12   2   4        2.42        2.60        0.90 o
 -11   2   4        7.73        8.08        1.07 o
 -10   2   4        4.38        5.83        1.04 o
  -9   2   4       34.43       40.05        2.17 o
  -8   2   4       71.86       69.27        7.94 o
  -7   2   4      108.77       94.28        6.96 o
  -6   2   4        1.30        1.79        2.29 o
  -5   2   4       98.15       92.14        6.07 o
  -4   2   4       45.81       49.34        4.08 o
  -3   2   4      356.97      327.09        9.63 o
  -2   2   4       65.06       62.08        5.72 o
  -1   2   4       25.75       23.45        3.02 o
   0   2   4      174.74      175.89        5.93 o
   1   2   4       13.40       12.53        2.22 o
   2   2   4      317.89      307.71        8.32 o
   3   2   4       33.39       36.15        3.11 o
   4   2   4      105.18      105.15        6.38 o
   5   2   4      154.92      152.51        8.22 o
   6   2   4      188.84      193.70        3.90 o
   7   2   4      253.14      241.69        4.39 o
   8   2   4       42.25       41.06        2.15 o
   9   2   4        0.80        0.51        0.61 o
  10   2   4       17.51       16.24        1.45 o
  11   2   4       12.08       11.61        1.33 o
  12   2   4        0.52        1.03        0.30 o
 -15   3   4        2.62        2.61        0.40 o
 -14   3   4        1.38        0.75        0.97 o
 -13   3   4        4.10        2.79        0.94 o
 -12   3   4       21.38       18.73        1.65 o
 -11   3   4      174.77      159.84        3.53 o
 -10   3   4        8.57       10.79        1.02 o
  -9   3   4        0.14        0.11        1.33 o
  -8   3   4      154.82      145.21        3.74 o
  -7   3   4       63.25       52.89        7.32 o
  -6   3   4       66.68       67.39        7.07 o
  -5   3   4       46.12       47.14        4.48 o
  -4   3   4        8.77        6.03        2.51 o
  -3   3   4        8.75        5.34        3.16 o
  -2   3   4      435.42      425.13       13.63 o
  -1   3   4       24.73       27.96        4.18 o
   0   3   4      832.91      782.61       16.15 o
   1   3   4       17.05       13.25        2.54 o
   2   3   4      430.73      417.85       10.17 o
   3   3   4      176.71      176.75        6.96 o
   4   3   4      161.03      199.33        8.43 o
   5   3   4       83.72       94.78        2.40 o
   6   3   4       21.01       23.41        1.48 o
   7   3   4       33.05       34.79        1.66 o
   8   3   4        2.23        2.98        1.01 o
   9   3   4       -1.06        0.08        1.11 o
  10   3   4       -0.01        0.14        7.63 o
  11   3   4        0.63        0.44        0.37 o
  12   3   4        0.57        0.57        0.24 o
 -14   4   4        0.86        0.01        0.21 o
 -13   4   4       13.69       13.45        1.19 o
 -12   4   4        4.51        4.94        0.98 o
 -11   4   4      121.19      120.77        2.56 o
 -10   4   4       -0.21        0.05        0.88 o
  -9   4   4       86.87       84.25        2.46 o
  -8   4   4      168.32      179.83        2.81 o
  -7   4   4      176.76      195.30        3.00 o
  -6   4   4        1.20        0.83        0.73 o
  -5   4   4       54.60       71.31        6.00 o
  -4   4   4       -0.86        0.15        1.09 o
  -3   4   4       -1.53        0.14        2.89 o
  -2   4   4      312.50      305.99       14.12 o
  -1   4   4      316.42      303.18       14.23 o
   0   4   4       22.44       19.13        4.44 o
   1   4   4       12.12       13.28        3.57 o
   2   4   4        7.98        5.86        3.73 o
   3   4   4      338.29      346.21        4.48 o
   4   4   4        0.08        1.53        1.47 o
   5   4   4        8.10        9.88        0.81 o
   6   4   4        5.51        6.71        0.85 o
   7   4   4        3.71        2.99        0.75 o
   8   4   4        3.20        1.94        0.81 o
   9   4   4        3.30        2.80        0.81 o
  10   4   4        0.76        0.34        0.36 o
  11   4   4        1.57        1.65        0.41 o
 -13   5   4        8.26        9.71        0.65 o
 -12   5   4        1.69        1.62        0.51 o
 -11   5   4       -1.40        0.22        0.93 o
 -10   5   4        0.33        0.04        0.65 o
  -9   5   4        0.25        0.10        0.73 o
  -8   5   4       57.80       55.30        1.92 o
  -7   5   4       10.27        8.06        1.17 o
  -6   5   4      122.59      126.99        3.10 o
  -5   5   4      229.43      242.72        3.12 o
  -4   5   4        0.50        1.15        0.49 o
  -3   5   4        9.41       11.59        0.83 o
  -2   5   4      207.91      204.00        3.09 o
  -1   5   4        8.74        7.38        0.86 o
   0   5   4       25.22       25.96        1.06 o
   1   5   4       30.88       32.89        1.32 o
   2   5   4        3.99        4.13        0.60 o
   3   5   4        4.20        4.32        0.74 o
   4   5   4       30.13       29.46        1.29 o
   5   5   4        2.88        4.83        0.85 o
   6   5   4      104.91       97.50        2.50 o
   7   5   4        0.59        0.03        0.45 o
   8   5   4        0.33        0.51        0.57 o
   9   5   4       16.09       14.28        0.91 o
  10   5   4        0.31        0.61        0.42 o
 -11   6   4       -0.23        0.01        0.53 o
 -10   6   4        4.89        5.17        0.85 o
  -9   6   4        1.41        0.17        0.68 o
  -8   6   4        6.37        6.89        0.87 o
  -7   6   4       61.05       59.35        1.93 o
  -6   6   4        1.46        0.77        0.71 o
  -5   6   4      109.94      105.97        2.92 o
  -4   6   4        1.79        0.02        0.96 o
  -3   6   4      173.38      171.25        3.17 o
  -2   6   4       19.88       20.53        1.05 o
  -1   6   4       42.19       43.26        1.30 o
   0   6   4       20.69       20.59        1.16 o
   1   6   4        9.16       10.07        0.85 o
   2   6   4        1.13        0.00        0.75 o
   3   6   4       12.52       12.76        1.01 o
   4   6   4        0.03        0.11        2.22 o
   5   6   4       12.67        8.27        1.04 o
   6   6   4        8.89        8.24        0.83 o
   7   6   4        0.57        0.36        0.28 o
   8   6   4        4.88        5.49        0.57 o
  -9   7   4        7.30        6.50        0.48 o
  -8   7   4       13.05       12.20        1.04 o
  -7   7   4       11.56       10.71        1.12 o
  -6   7   4        6.73        9.68        1.19 o
  -5   7   4        1.44        0.25        0.86 o
  -4   7   4       -2.03        0.28        0.94 o
  -3   7   4       -2.33        0.38        1.11 o
  -2   7   4       26.01       28.72        1.11 o
  -1   7   4        0.47        0.06        0.44 o
   0   7   4       74.06       77.41        1.92 o
   1   7   4        0.54        1.82        0.49 o
   2   7   4       29.94       35.80        1.41 o
   3   7   4       13.05       10.41        1.09 o
   4   7   4       13.26       13.98        0.96 o
   5   7   4        2.72        2.25        0.64 o
   6   7   4        2.54        2.12        0.58 o
  -6   8   4       20.99       17.11        1.08 o
  -5   8   4       15.64        8.34        1.10 o
  -4   8   4       15.34       12.30        1.02 o
  -3   8   4       12.94       10.49        0.84 o
  -2   8   4        8.65        8.76        0.82 o
  -1   8   4        6.32        8.17        0.89 o
   0   8   4        5.44        0.73        1.01 o
   1   8   4       25.38       25.60        1.60 o
   2   8   4        2.65        1.12        0.74 o
   3   8   4       10.31       10.14        0.88 o
 -15   1   5        8.04        7.48        0.71 o
 -14   1   5        8.67        7.99        0.83 o
 -13   1   5       11.53       11.12        1.08 o
 -12   1   5       46.01       41.93        1.90 o
 -11   1   5        4.44        3.28        1.13 o
 -10   1   5        3.88        3.62        1.51 o
  -9   1   5        4.68        7.42        1.30 o
  -8   1   5      141.82      144.90       10.64 o
  -7   1   5      195.87      191.88       12.14 o
  -6   1   5      517.61      466.81       18.86 o
  -5   1   5       19.42       16.98        4.31 o
  -4   1   5      166.14      139.52        9.62 o
  -3   1   5       74.54       90.82        6.43 o
  -2   1   5      227.10      184.69       10.24 o
  -1   1   5       35.11       34.98        3.64 o
   0   1   5      355.22      307.84        8.83 o
   1   1   5      158.80      155.91        7.09 o
   2   1   5      234.14      218.82        8.83 o
   3   1   5      156.61      174.53        7.57 o
   4   1   5       13.84        8.92        3.91 o
   5   1   5      207.91      194.33        4.75 o
   6   1   5       -0.73        2.22        0.71 o
   7   1   5       23.83       21.28        1.95 o
   8   1   5       20.87       21.06        1.86 o
   9   1   5      196.31      176.20        4.57 o
  10   1   5        3.19        3.82        0.76 o
  11   1   5        0.66        2.50        0.44 o
  12   1   5        0.80        4.93        0.24 o
 -15   2   5        1.93        1.41        0.45 o
 -14   2   5        7.58        6.36        0.77 o
 -13   2   5       28.48       23.31        1.68 o
 -12   2   5       10.74       10.06        1.34 o
 -11   2   5        2.06        0.92        1.21 o
 -10   2   5       34.81       31.57        2.21 o
  -9   2   5       -0.30        0.66        0.81 o
  -8   2   5       33.45       34.01        1.73 o
  -7   2   5       33.47       34.97        4.24 o
  -6   2   5       22.58       25.21        3.58 o
  -5   2   5      695.11      652.43       15.75 o
  -4   2   5      207.93      186.90       10.90 o
  -3   2   5     2067.68     1807.31       32.85 o
  -2   2   5        4.24        2.10        2.08 o
  -1   2   5      144.16      117.93        5.56 o
   0   2   5      130.81      125.62        5.48 o
   1   2   5       13.21       12.18        2.70 o
   2   2   5      297.89      293.27       10.18 o
   3   2   5        9.29       10.68        2.62 o
   4   2   5       19.03       22.29        2.49 o
   5   2   5        4.41        6.19        0.97 o
   6   2   5      548.69      542.04        5.41 o
   7   2   5       79.40       78.29        2.61 o
   8   2   5       -0.34        0.52        0.73 o
   9   2   5        7.13        6.86        1.35 o
  10   2   5       -0.40        0.04        0.61 o
  11   2   5        0.42        1.17        0.44 o
 -15   3   5        0.57        0.05        0.22 o
 -14   3   5        3.40        3.61        0.73 o
 -13   3   5       -0.09        0.00        1.32 o
 -12   3   5       51.88       49.99        2.30 o
 -11   3   5       18.58       19.91        1.58 o
 -10   3   5       66.62       70.16        2.25 o
  -9   3   5        5.19        4.70        0.87 o
  -8   3   5       35.04       35.81        1.82 o
  -7   3   5        1.09        0.81        0.73 o
  -6   3   5      102.68      108.30        8.13 o
  -5   3   5      103.25       97.77        8.20 o
  -4   3   5       77.85       67.98        7.14 o
  -3   3   5      234.18      244.30       11.41 o
  -2   3   5       96.52       96.39        7.73 o
  -1   3   5       10.43        9.10        2.50 o
   0   3   5      286.56      289.82       10.00 o
   1   3   5       -0.36        0.26        1.53 o
   2   3   5      149.90      149.40        9.09 o
   3   3   5      538.03      559.54        5.67 o
   4   3   5      264.17      275.09        4.42 o
   5   3   5       -0.47        0.00        0.59 o
   6   3   5       50.91       46.56        2.32 o
   7   3   5        2.06        2.75        1.07 o
   8   3   5        7.29        8.52        1.23 o
   9   3   5        0.49        0.56        0.52 o
  10   3   5       27.61       22.60        1.83 o
  11   3   5        0.23        0.50        0.40 o
 -14   4   5        0.29        0.11        0.30 o
 -13   4   5       -0.95        0.09        0.53 o
 -12   4   5        3.92        4.31        1.13 o
 -11   4   5        8.05        8.01        1.12 o
 -10   4   5        2.06        1.84        0.83 o
  -9   4   5      111.54      106.39        2.50 o
  -8   4   5       34.07       35.43        1.35 o
  -7   4   5       27.53       31.86        1.28 o
  -6   4   5       36.66       32.68        1.40 o
  -5   4   5        1.17        1.90        0.80 o
  -4   4   5        5.66        4.12        0.89 o
  -3   4   5       13.35       11.69        1.21 o
  -2   4   5        0.39        1.05        0.78 o
  -1   4   5       23.30       24.25        1.70 o
   0   4   5      374.80      427.12        5.36 o
   1   4   5      476.98      509.82        5.56 o
   2   4   5       49.90       48.55        1.92 o
   3   4   5       47.04       47.26        1.88 o
   4   4   5        7.26        7.85        0.92 o
   5   4   5        2.30        2.07        0.78 o
   6   4   5       -0.17        0.02        1.10 o
   7   4   5       23.50       23.83        1.31 o
   8   4   5        6.92        6.35        1.06 o
   9   4   5        3.00        3.51        0.77 o
  10   4   5       35.99       34.12        1.38 o
 -13   5   5        1.33        0.89        0.37 o
 -12   5   5        1.04        1.36        0.53 o
 -11   5   5        2.02        1.33        0.73 o
 -10   5   5        6.92        7.44        0.90 o
  -9   5   5       13.31       11.73        0.92 o
  -8   5   5       -0.82        0.02        0.49 o
  -7   5   5        1.77        2.88        1.06 o
  -6   5   5        4.76        5.19        0.77 o
  -5   5   5       18.22       16.99        1.16 o
  -4   5   5      143.89      165.82        2.36 o
  -3   5   5       97.51       99.61        2.12 o
  -2   5   5      275.55      291.34        3.52 o
  -1   5   5        2.46        3.59        0.58 o
   0   5   5       25.27       24.24        1.18 o
   1   5   5        3.43        3.18        0.67 o
   2   5   5       37.12       37.74        1.71 o
   3   5   5        1.25        0.56        0.96 o
   4   5   5       23.52       24.73        1.72 o
   5   5   5        0.40        0.34        0.64 o
   6   5   5       65.53       56.31        2.28 o
   7   5   5      138.56      106.80        3.35 o
   8   5   5       16.93       17.55        1.16 o
   9   5   5       11.92       11.77        0.89 o
 -11   6   5       -0.20        0.14        0.49 o
 -10   6   5        4.19        2.62        0.91 o
  -9   6   5        0.00        0.17        4.42 o
  -8   6   5       17.51       16.72        0.93 o
  -7   6   5       19.92       20.57        1.14 o
  -6   6   5       50.21       48.44        2.38 o
  -5   6   5       59.20       51.79        2.58 o
  -4   6   5       20.14       19.09        1.24 o
  -3   6   5        3.02        1.99        0.75 o
  -2   6   5        5.34        4.03        0.86 o
  -1   6   5       15.73       18.01        1.03 o
   0   6   5        0.38        0.05        0.45 o
   1   6   5        8.91        8.71        1.03 o
   2   6   5        9.49       11.80        0.91 o
   3   6   5        4.09        2.96        0.85 o
   4   6   5       37.25       26.79        1.58 o
   5   6   5        3.88        3.24        0.67 o
   6   6   5        2.58        2.22        0.50 o
   7   6   5        0.85        0.75        0.21 o
  -9   7   5       32.61       33.40        1.31 o
  -8   7   5        2.02        2.39        0.55 o
  -7   7   5       -0.08        0.07        1.10 o
  -6   7   5       -2.50        1.79        1.15 o
  -5   7   5        8.66        5.49        1.26 o
  -4   7   5        0.02        0.16        2.90 o
  -3   7   5        9.74        8.69        1.05 o
  -2   7   5        0.26        1.44        0.99 o
  -1   7   5       20.73       20.87        1.21 o
   0   7   5        1.51        0.65        0.68 o
   1   7   5        6.59        4.10        0.92 o
   2   7   5       60.49       52.37        2.33 o
   3   7   5        4.74        3.93        0.64 o
   4   7   5        0.92        1.29        0.21 o
   5   7   5        2.38        1.12        0.55 o
  -5   8   5       18.49       13.30        1.00 o
  -4   8   5        3.05        0.15        0.68 o
  -3   8   5        3.76        0.42        0.72 o
  -2   8   5        4.00        1.97        0.61 o
  -1   8   5        8.91        3.77        0.91 o
   0   8   5        3.44        4.06        0.89 o
   1   8   5        0.49        0.04        0.43 o
 -15   0   6        2.64        2.17        1.07 o
 -14   0   6        0.92        0.19        0.35 o
 -13   0   6        1.66        0.91        0.93 o
 -12   0   6        2.32        2.25        1.18 o
 -11   0   6       23.27       26.48        2.03 o
 -10   0   6       94.13       94.55        5.30 o
  -9   0   6      363.14      387.03        6.73 o
  -8   0   6       43.48       48.80        3.17 o
  -7   0   6      147.18      149.17       15.64 o
  -6   0   6       35.17       38.65        8.09 o
  -5   0   6        1.87        6.82        3.88 o
  -4   0   6      155.36      126.93       13.61 o
  -3   0   6        0.58        0.31        2.32 o
  -2   0   6      693.23      625.96       27.04 o
  -1   0   6       12.00       13.40        3.37 o
   0   0   6       46.04       51.53        5.00 o
   1   0   6        4.13        9.35        4.09 o
   2   0   6      123.48       71.09       12.34 o
   3   0   6        2.65        0.51        1.95 o
   4   0   6      227.99      227.20        9.90 o
   5   0   6       96.50       94.97        5.80 o
   6   0   6       11.01       15.57        1.69 o
   7   0   6        1.49        1.83        1.21 o
   8   0   6        2.12        1.09        1.14 o
   9   0   6       24.20       33.02        1.85 o
  10   0   6        0.35        0.36        0.33 o
 -15   1   6       -0.06        0.09        0.91 o
 -14   1   6        2.93        2.16        0.73 o
 -13   1   6        3.86        3.80        0.90 o
 -12   1   6       28.57       24.56        2.09 o
 -11   1   6        0.66        0.28        0.66 o
 -10   1   6       20.27       20.93        1.38 o
  -9   1   6        0.08        0.28        1.37 o
  -8   1   6        3.86        4.69        0.99 o
  -7   1   6        4.70        5.95        3.56 o
  -6   1   6      241.81      220.66       13.39 o
  -5   1   6      309.67      301.65       14.47 o
  -4   1   6      175.55      175.12       10.36 o
  -3   1   6        1.05        1.08        2.64 o
  -2   1   6       -0.01        0.09       20.39 o
  -1   1   6      185.74      138.28        7.04 o
   0   1   6       44.74       32.57        3.62 o
   1   1   6      206.45      192.37        8.69 o
   2   1   6      106.12       94.58        6.38 o
   3   1   6        4.49        1.58        1.61 o
   4   1   6        2.08        3.34        1.04 o
   5   1   6        2.81        7.11        0.86 o
   6   1   6       30.07       27.64        1.78 o
   7   1   6       34.01       34.45        2.11 o
   8   1   6       36.70       38.24        2.09 o
   9   1   6      126.75      125.54        2.45 o
  10   1   6        0.73        1.26        0.25 o
  11   1   6        2.32        2.73        0.39 o
 -15   2   6       28.95       32.96        1.07 o
 -14   2   6        0.06        0.78        1.17 o
 -13   2   6       67.55       62.16        2.29 o
 -12   2   6        0.14        0.27        1.25 o
 -11   2   6       -0.51        0.00        0.84 o
 -10   2   6       21.29       23.38        1.59 o
  -9   2   6        2.87        4.14        0.92 o
  -8   2   6       18.64       19.05        1.53 o
  -7   2   6       28.80       29.38        1.96 o
  -6   2   6       -3.32        2.48        2.82 o
  -5   2   6       20.19       16.40        4.21 o
  -4   2   6       13.35        8.78        3.83 o
  -3   2   6       41.34       52.19        3.99 o
  -2   2   6      258.43      268.79        7.74 o
  -1   2   6      760.16      729.72       16.43 o
   0   2   6       34.39       30.26        3.85 o
   1   2   6        0.78        0.02        1.15 o
   2   2   6        9.47        7.79        1.97 o
   3   2   6      109.64      106.32        2.82 o
   4   2   6        7.56        9.77        0.74 o
   5   2   6       21.52       19.58        1.21 o
   6   2   6      309.33      282.96        4.61 o
   7   2   6        5.76        6.90        0.87 o
   8   2   6        5.24        4.63        0.93 o
   9   2   6        1.18        0.72        0.76 o
  10   2   6       24.00       40.17        1.39 o
 -14   3   6       -0.38        0.20        0.36 o
 -13   3   6        3.51        2.66        0.79 o
 -12   3   6        2.69        2.54        0.98 o
 -11   3   6        2.13        1.86        1.06 o
 -10   3   6       82.48       84.63        2.71 o
  -9   3   6       -0.09        1.62        1.25 o
  -8   3   6        3.89        2.51        0.65 o
  -7   3   6       79.82       85.07        2.03 o
  -6   3   6      107.00      104.72        2.39 o
  -5   3   6       47.92       50.91        1.57 o
  -4   3   6       91.47       85.22        2.95 o
  -3   3   6       91.90       90.44        7.82 o
  -2   3   6        2.36        1.55        2.50 o
  -1   3   6      108.47      103.17        4.40 o
   0   3   6       64.73       64.85        2.44 o
   1   3   6      268.28      279.61        4.85 o
   2   3   6      168.54      177.75        2.88 o
   3   3   6      523.58      545.61        6.11 o
   4   3   6       14.30       12.11        1.14 o
   5   3   6       20.58       19.43        1.32 o
   6   3   6        1.05        1.22        1.11 o
   7   3   6       34.17       30.53        2.17 o
   8   3   6        2.11        1.53        0.96 o
   9   3   6        1.55        1.49        0.64 o
  10   3   6        1.78        2.11        0.38 o
 -13   4   6        0.34        0.02        0.52 o
 -12   4   6        0.02        0.09        3.05 o
 -11   4   6        8.34        7.65        1.34 o
 -10   4   6       16.81       17.90        1.22 o
  -9   4   6       13.13       12.75        1.05 o
  -8   4   6        8.80        9.28        1.01 o
  -7   4   6      116.25      129.25        2.48 o
  -6   4   6       17.93       18.60        1.11 o
  -5   4   6       13.38       17.52        1.07 o
  -4   4   6        0.59        0.13        0.37 o
  -3   4   6        6.00        5.75        0.75 o
  -2   4   6       33.62       33.57        1.41 o
  -1   4   6        0.57        0.74        0.35 o
   0   4   6      848.01      889.84        6.30 o
   1   4   6       38.85       41.98        1.60 o
   2   4   6        1.16        0.59        0.79 o
   3   4   6      207.35      206.42        4.06 o
   4   4   6      371.43      340.38        6.41 o
   5   4   6       67.35       64.73        2.86 o
   6   4   6        1.07        1.50        0.84 o
   7   4   6       28.45       23.38        1.47 o
   8   4   6        2.10        0.84        0.58 o
   9   4   6        8.25        9.77        0.62 o
 -12   5   6        1.41        1.13        0.75 o
 -11   5   6        1.08        0.36        0.54 o
 -10   5   6        4.82        5.63        0.76 o
  -9   5   6        0.30        0.41        0.54 o
  -8   5   6        3.47        3.34        0.83 o
  -7   5   6        9.82       10.19        0.98 o
  -6   5   6        1.36        1.09        0.82 o
  -5   5   6        4.22        4.48        0.93 o
  -4   5   6       15.24       22.87        1.07 o
  -3   5   6      275.15      278.48        3.38 o
  -2   5   6       55.33       48.50        1.60 o
  -1   5   6       14.20       14.60        1.01 o
   0   5   6        3.79        4.66        0.64 o
   1   5   6       49.18       46.14        1.77 o
   2   5   6        7.68        7.87        1.01 o
   3   5   6       28.39       26.03        1.56 o
   4   5   6        8.95        9.94        0.88 o
   5   5   6       24.51       23.46        1.26 o
   6   5   6       58.78       52.33        1.88 o
   7   5   6        0.38        0.24        0.37 o
   8   5   6       22.07       25.19        1.10 o
 -10   6   6        2.91        1.19        0.53 o
  -9   6   6        5.81        7.88        0.48 o
  -8   6   6        7.58        6.32        0.84 o
  -7   6   6        1.85        1.76        0.83 o
  -6   6   6       33.35       30.95        1.85 o
  -5   6   6      137.96      121.68        4.74 o
  -4   6   6       30.86       28.61        1.57 o
  -3   6   6       11.75        9.69        1.09 o
  -2   6   6        1.00        0.09        0.73 o
  -1   6   6       48.42       53.18        1.43 o
   0   6   6        3.72        2.84        0.65 o
   1   6   6        2.00        1.37        0.69 o
   2   6   6        4.21        4.80        0.75 o
   3   6   6       -0.02        0.05        2.58 o
   4   6   6       55.71       44.60        1.84 o
   5   6   6        1.03        0.48        0.41 o
   6   6   6       42.33       39.41        1.18 o
  -8   7   6      132.11      121.33        2.54 o
  -7   7   6        1.36        2.79        0.58 o
  -6   7   6       19.33       15.58        1.46 o
  -5   7   6       -1.69        0.16        1.06 o
  -4   7   6        0.50        0.12        0.47 o
  -3   7   6       10.54        9.85        0.99 o
  -2   7   6        9.05        9.07        0.94 o
  -1   7   6        2.60        1.10        0.62 o
   0   7   6        8.36        7.13        0.89 o
   1   7   6       43.75       36.92        2.09 o
   2   7   6        0.11        0.41        0.82 o
   3   7   6        5.15        4.23        0.67 o
 -15   1   7       -0.09        0.00        0.63 o
 -14   1   7        4.15        3.17        0.57 o
 -13   1   7       34.21       33.50        1.39 o
 -12   1   7       54.10       51.34        2.02 o
 -11   1   7        3.01        2.76        0.85 o
 -10   1   7       36.92       34.90        1.91 o
  -9   1   7        2.42        3.43        0.75 o
  -8   1   7        0.62        0.43        0.39 o
  -7   1   7       14.80       17.66        1.23 o
  -6   1   7       66.67       67.03        2.77 o
  -5   1   7      196.25      192.12        8.21 o
  -4   1   7      279.20      277.39       13.53 o
  -3   1   7        3.27        1.65        2.26 o
  -2   1   7       15.15       15.20        2.26 o
  -1   1   7       21.67       36.74        2.73 o
   0   1   7       45.71       49.53        1.94 o
   1   1   7       63.95       68.51        2.61 o
   2   1   7       -0.82        0.24        0.47 o
   3   1   7       10.05       11.61        0.87 o
   4   1   7        2.56        2.75        0.71 o
   5   1   7      114.82      114.93        3.26 o
   6   1   7        0.36        0.29        0.53 o
   7   1   7       13.60       15.05        0.99 o
   8   1   7       11.53       11.72        0.77 o
   9   1   7        2.59        3.44        0.37 o
 -14   2   7        0.00        0.03        3.46 o
 -13   2   7        0.48        0.05        0.47 o
 -12   2   7        8.08        7.37        1.09 o
 -11   2   7       29.21       29.81        1.60 o
 -10   2   7       14.08       13.92        1.41 o
  -9   2   7       18.10       18.37        1.47 o
  -8   2   7        8.42        8.17        1.10 o
  -7   2   7        0.84        0.61        0.32 o
  -6   2   7        7.64       10.13        1.58 o
  -5   2   7        9.23       10.66        1.41 o
  -4   2   7       12.17        6.69        1.45 o
  -3   2   7       10.89        7.45        1.30 o
  -2   2   7      267.60      278.82        5.45 o
  -1   2   7       36.65       36.57        2.11 o
   0   2   7        9.72       10.42        1.01 o
   1   2   7       -0.78        0.00        0.41 o
   2   2   7       13.88       13.01        0.99 o
   3   2   7        1.77        2.18        0.61 o
   4   2   7       -0.10        0.09        1.02 o
   5   2   7       13.45       15.76        1.08 o
   6   2   7       93.44       86.11        2.39 o
   7   2   7       13.37       12.34        0.91 o
   8   2   7       50.53       56.04        1.63 o
   9   2   7        1.00        1.10        0.28 o
 -14   3   7        1.55        2.06        0.31 o
 -13   3   7        6.69        5.82        0.88 o
 -12   3   7        1.48        1.54        0.77 o
 -11   3   7       -0.01        0.10        7.26 o
 -10   3   7       11.68       15.36        1.31 o
  -9   3   7       14.68       13.88        1.25 o
  -8   3   7       69.47       72.83        2.03 o
  -7   3   7        0.49        0.34        0.41 o
  -6   3   7       49.99       55.02        1.48 o
  -5   3   7       16.68       20.55        0.99 o
  -4   3   7       46.61       48.37        1.57 o
  -3   3   7       26.12       29.22        1.35 o
  -2   3   7       54.90       60.10        2.02 o
  -1   3   7        1.82        0.97        0.58 o
   0   3   7       53.46       57.90        1.70 o
   1   3   7      472.16      482.95        5.34 o
   2   3   7        2.75        2.31        0.77 o
   3   3   7      221.63      222.96        4.17 o
   4   3   7       15.01       13.59        1.26 o
   5   3   7        5.37        5.64        0.75 o
   6   3   7        0.98        0.24        0.33 o
   7   3   7        4.78        5.55        0.70 o
   8   3   7        1.47        1.67        0.36 o
 -13   4   7        0.23        0.41        0.41 o
 -12   4   7       13.98       13.35        1.09 o
 -11   4   7        3.02        2.94        0.78 o
 -10   4   7        7.62        8.72        1.09 o
  -9   4   7        2.54        2.68        0.84 o
  -8   4   7        2.70        1.55        1.03 o
  -7   4   7        3.38        1.33        0.77 o
  -6   4   7       38.24       38.77        1.53 o
  -5   4   7       54.71       57.52        1.77 o
  -4   4   7       27.77       26.98        1.34 o
  -3   4   7       52.18       49.88        1.92 o
  -2   4   7       27.80       27.99        1.29 o
  -1   4   7       57.23       58.62        1.72 o
   0   4   7      155.25      154.32        2.77 o
   1   4   7       23.83       22.36        1.26 o
   2   4   7       12.22       12.07        0.94 o
   3   4   7        2.00        0.92        0.71 o
   4   4   7      107.75       95.43        4.21 o
   5   4   7        3.11        3.79        0.81 o
   6   4   7       18.14       16.59        0.99 o
   7   4   7        7.91        8.71        0.49 o
   8   4   7        4.58        9.35        0.80 o
 -11   5   7        0.31        0.05        0.49 o
 -10   5   7       11.88       12.51        1.02 o
  -9   5   7       33.40       33.48        1.45 o
  -8   5   7       -0.80        0.34        0.48 o
  -7   5   7       73.31       69.09        2.39 o
  -6   5   7        5.42        6.02        1.16 o
  -5   5   7        1.28        0.11        0.85 o
  -4   5   7       14.31       10.98        1.20 o
  -3   5   7      486.98      494.36        4.69 o
  -2   5   7       46.39       43.99        1.54 o
  -1   5   7        0.93        0.04        0.32 o
   0   5   7      104.39       99.34        2.26 o
   1   5   7       13.21       11.90        1.01 o
   2   5   7        0.82        0.96        0.31 o
   3   5   7        0.25        0.06        0.62 o
   4   5   7       97.92       84.14        2.56 o
   5   5   7       -0.28        0.11        0.56 o
   6   5   7       57.90       52.67        1.40 o
 -10   6   7       -0.81        1.20        0.48 o
  -9   6   7        0.45        1.42        0.45 o
  -8   6   7        8.19        8.14        0.91 o
  -7   6   7       30.87       27.20        1.61 o
  -6   6   7      273.60      249.73        5.71 o
  -5   6   7       20.73       20.16        1.95 o
  -4   6   7       23.19       19.15        1.49 o
  -3   6   7       10.79        9.37        0.96 o
  -2   6   7       23.12       20.00        1.10 o
  -1   6   7        6.57        6.14        0.65 o
   0   6   7       25.82       28.23        0.93 o
   1   6   7       43.26       45.61        1.68 o
   2   6   7       23.67       23.12        1.17 o
   3   6   7      121.97      110.31        2.73 o
   4   6   7       46.63       42.77        1.43 o
  -6   7   7        4.79        6.45        0.66 o
  -5   7   7        1.55        0.24        0.73 o
  -4   7   7       28.03       31.54        1.41 o
  -3   7   7       12.00       13.70        0.98 o
  -2   7   7       15.60       17.85        0.74 o
  -1   7   7       47.14       46.45        1.76 o
   0   7   7       20.53       19.48        1.16 o
   1   7   7       39.49       38.47        1.37 o
 -14   0   8       17.48       18.71        1.62 o
 -13   0   8        5.71        7.15        0.70 o
 -12   0   8        9.51        7.54        1.30 o
 -11   0   8        9.56       10.20        1.43 o
 -10   0   8       22.97       29.91        2.03 o
  -9   0   8        1.06        0.03        0.97 o
  -8   0   8     1323.40     1370.60       19.63 o
  -7   0   8      581.93      594.35       12.65 o
  -6   0   8        0.42        0.15        0.65 o
  -5   0   8      130.52      132.44        5.26 o
  -4   0   8       36.77       35.96        4.04 o
  -3   0   8       73.20       72.02        4.82 o
  -2   0   8       13.23       11.77        2.46 o
  -1   0   8      220.49      252.01        5.15 o
   0   0   8       17.01       16.65        1.83 o
   1   0   8      123.45      129.69        4.71 o
   2   0   8      639.75      648.72       11.01 o
   3   0   8      117.71      119.69        5.00 o
   4   0   8      131.32      124.19        5.21 o
   5   0   8        0.87        0.98        0.56 o
   6   0   8       54.24       44.96        2.97 o
   7   0   8       13.98       11.30        1.38 o
   8   0   8        2.80        1.53        0.84 o
 -14   1   8       -0.01        0.25        2.87 o
 -13   1   8        1.05        0.80        0.49 o
 -12   1   8        6.83        6.25        0.84 o
 -11   1   8      189.00      190.37        4.06 o
 -10   1   8      117.48      117.03        2.95 o
  -9   1   8       17.23       17.60        1.17 o
  -8   1   8       13.22       11.34        1.16 o
  -7   1   8       -0.32        0.44        0.62 o
  -6   1   8       28.11       27.18        1.70 o
  -5   1   8      698.09      740.43        9.13 o
  -4   1   8      183.12      188.90        5.34 o
  -3   1   8       13.70       12.78        1.59 o
  -2   1   8      102.55      112.31        3.34 o
  -1   1   8       40.80       52.08        2.02 o
   0   1   8       19.66       19.91        1.32 o
   1   1   8       91.80       93.80        2.78 o
   2   1   8       46.50       47.27        1.86 o
   3   1   8       29.01       30.62        1.80 o
   4   1   8       32.16       29.32        1.86 o
   5   1   8       84.96       79.93        2.75 o
   6   1   8       31.58       27.69        1.58 o
   7   1   8       29.07       25.23        1.51 o
   8   1   8        0.73        0.78        0.19 o
 -14   2   8       19.46       28.66        1.40 o
 -13   2   8       57.21       56.38        1.58 o
 -12   2   8        1.62        0.80        0.58 o
 -11   2   8        0.78        1.75        0.45 o
 -10   2   8        2.17        3.02        0.96 o
  -9   2   8       58.16       60.40        2.04 o
  -8   2   8       40.68       44.81        1.86 o
  -7   2   8        5.32        4.50        0.90 o
  -6   2   8       80.17       77.41        2.05 o
  -5   2   8        1.60        1.31        0.78 o
  -4   2   8       57.38       74.29        2.08 o
  -3   2   8        3.89        2.64        0.83 o
  -2   2   8     1055.74     1080.14        9.99 o
  -1   2   8       21.59       19.34        2.07 o
   0   2   8       22.54       23.85        1.38 o
   1   2   8       20.40       21.85        1.21 o
   2   2   8       49.62       46.84        1.62 o
   3   2   8        0.27        0.59        0.51 o
   4   2   8       23.41       20.14        1.14 o
   5   2   8       39.70       42.03        1.33 o
   6   2   8        1.07        0.81        0.43 o
   7   2   8        6.10        6.81        0.48 o
   8   2   8        7.95       10.34        0.64 o
 -13   3   8        2.25        2.71        0.60 o
 -12   3   8        1.56        1.86        0.55 o
 -11   3   8        0.13        1.10        1.00 o
 -10   3   8        4.46        4.99        1.18 o
  -9   3   8        2.35        3.94        0.97 o
  -8   3   8        1.25        0.82        0.83 o
  -7   3   8        1.32        1.11        0.69 o
  -6   3   8       23.38       25.12        1.32 o
  -5   3   8       72.25       74.58        1.96 o
  -4   3   8        4.22        5.74        0.69 o
  -3   3   8       57.51       57.36        1.75 o
  -2   3   8       15.82       15.36        1.00 o
  -1   3   8        1.14        0.90        0.72 o
   0   3   8       24.17       23.54        1.37 o
   1   3   8      399.99      384.76        4.48 o
   2   3   8       34.94       34.98        1.39 o
   3   3   8        7.62        7.28        0.66 o
   4   3   8       11.41       11.94        0.71 o
   5   3   8       26.23       24.63        0.88 o
   6   3   8        1.16        1.88        0.35 o
   7   3   8        3.32        5.08        0.30 o
 -12   4   8       -0.25        0.95        0.43 o
 -11   4   8        2.71        2.50        0.55 o
 -10   4   8        7.24        8.44        0.90 o
  -9   4   8        4.64        4.38        0.79 o
  -8   4   8        0.31        0.36        0.69 o
  -7   4   8        4.92        5.88        0.82 o
  -6   4   8        9.01       12.51        0.95 o
  -5   4   8        2.31        0.67        0.63 o
  -4   4   8       13.38       14.26        1.09 o
  -3   4   8       61.68       63.01        1.89 o
  -2   4   8        1.68        0.63        0.63 o
  -1   4   8       64.96       63.32        2.12 o
   0   4   8       66.73       65.90        2.16 o
   1   4   8      114.08      114.27        2.72 o
   2   4   8        1.12        0.54        0.60 o
   3   4   8       47.21       43.98        1.44 o
   4   4   8      153.21      135.61        2.97 o
   5   4   8       -0.19        0.07        0.43 o
   6   4   8        3.00        2.90        0.41 o
 -10   5   8        0.49        0.19        0.34 o
  -9   5   8        3.91        4.74        0.60 o
  -8   5   8        2.05        1.62        0.89 o
  -7   5   8       19.68       18.79        1.30 o
  -6   5   8        2.84        2.24        0.91 o
  -5   5   8        8.39        7.58        1.01 o
  -4   5   8       27.27       26.10        1.38 o
  -3   5   8       34.05       29.01        1.48 o
  -2   5   8       16.79       21.16        0.90 o
  -1   5   8       40.66       38.46        1.27 o
   0   5   8       33.79       34.02        1.26 o
   1   5   8       10.37        9.05        0.86 o
   2   5   8        0.55        0.20        0.38 o
   3   5   8        8.52        8.62        0.75 o
   4   5   8       11.60       11.78        0.83 o
  -8   6   8        0.33        0.26        0.44 o
  -7   6   8        1.96        1.83        0.76 o
  -6   6   8       31.02       29.97        1.39 o
  -5   6   8        5.79        5.10        1.00 o
  -4   6   8       36.76       36.29        1.90 o
  -3   6   8        3.41        3.26        0.89 o
  -2   6   8        1.73        2.54        0.53 o
  -1   6   8        3.88        3.72        0.54 o
   0   6   8        5.05        4.50        0.64 o
   1   6   8        2.41        2.28        0.40 o
   2   6   8        6.01        6.14        0.52 o
 -13   1   9        4.82        6.87        0.49 o
 -12   1   9        1.21        0.58        0.53 o
 -11   1   9      102.13       93.64        3.48 o
 -10   1   9       20.93       19.04        1.75 o
  -9   1   9       10.76        9.05        1.18 o
  -8   1   9       40.07       39.74        2.03 o
  -7   1   9        5.32        6.19        0.95 o
  -6   1   9       19.83       22.92        1.50 o
  -5   1   9      278.14      279.00        5.03 o
  -4   1   9       40.79       48.20        2.55 o
  -3   1   9       12.27       11.10        1.03 o
  -2   1   9       73.79       83.01        3.27 o
  -1   1   9      309.76      318.07        5.65 o
   0   1   9       47.62       49.28        2.32 o
   1   1   9        1.14        0.78        0.72 o
   2   1   9       15.45       14.76        1.89 o
   3   1   9       12.63       12.71        1.31 o
   4   1   9       83.10       74.73        2.87 o
   5   1   9        0.70        0.51        0.40 o
   6   1   9       64.29       65.19        2.22 o
 -13   2   9        9.76       12.87        0.76 o
 -12   2   9        2.90        3.58        0.63 o
 -11   2   9        8.78        8.69        1.21 o
 -10   2   9        2.68        3.72        1.15 o
  -9   2   9        7.15        7.50        1.02 o
  -8   2   9        0.02        0.01        2.79 o
  -7   2   9        8.01        6.42        0.92 o
  -6   2   9        4.25        4.92        0.71 o
  -5   2   9      209.61      225.36        3.43 o
  -4   2   9      160.99      172.45        3.47 o
  -3   2   9       24.23       21.05        1.67 o
  -2   2   9      109.68       98.47        3.66 o
  -1   2   9        6.54        7.74        1.21 o
   0   2   9       46.11       43.96        2.22 o
   1   2   9        2.36        2.88        0.77 o
   2   2   9       50.92       50.81        2.24 o
   3   2   9       11.45       12.28        1.09 o
   4   2   9       12.08       12.45        0.85 o
   5   2   9       18.36       18.86        1.27 o
   6   2   9        0.17        0.00        0.48 o
 -12   3   9        1.86        2.34        0.55 o
 -11   3   9        1.60        1.84        0.60 o
 -10   3   9        2.63        2.04        0.86 o
  -9   3   9       17.82       20.28        1.25 o
  -8   3   9       26.05       31.86        1.52 o
  -7   3   9      177.03      171.01        3.51 o
  -6   3   9       30.11       30.21        1.26 o
  -5   3   9       22.88       24.13        1.25 o
  -4   3   9        1.84        1.93        0.62 o
  -3   3   9       28.20       29.12        1.49 o
  -2   3   9       81.19       80.63        2.21 o
  -1   3   9        5.85        5.89        0.70 o
   0   3   9      139.71      138.66        3.28 o
   1   3   9       80.74       78.48        2.44 o
   2   3   9        4.84        4.91        0.70 o
   3   3   9        0.98        0.22        0.21 o
   4   3   9        2.71        2.50        0.40 o
   5   3   9        1.60        3.17        0.83 o
 -10   4   9       57.57       59.23        1.34 o
  -9   4   9        0.26        0.37        0.48 o
  -8   4   9       20.70       18.27        1.02 o
  -7   4   9        0.54        0.70        0.40 o
  -6   4   9        3.31        5.66        0.62 o
  -5   4   9        6.89       10.05        0.73 o
  -4   4   9       40.15       37.74        1.49 o
  -3   4   9       58.81       58.29        1.78 o
  -2   4   9        0.52        0.50        0.43 o
  -1   4   9        1.97        1.66        0.61 o
   0   4   9        2.25        0.69        0.57 o
   1   4   9        9.31        9.62        0.74 o
   2   4   9        0.66        0.04        0.23 o
   3   4   9       35.04       35.69        1.18 o
   4   4   9       30.58       34.54        1.32 o
  -9   5   9        3.00        2.67        0.60 o
  -8   5   9        7.62       11.26        0.86 o
  -7   5   9       12.74       11.98        0.97 o
  -6   5   9        1.74        1.66        0.58 o
  -5   5   9        0.28        0.02        0.48 o
  -4   5   9       15.89       16.15        0.96 o
  -3   5   9        7.21        3.85        0.64 o
  -2   5   9        6.77        5.24        0.69 o
  -1   5   9       20.38       20.15        0.86 o
   0   5   9        5.91        7.38        0.56 o
   1   5   9        2.62        2.67        0.35 o
   2   5   9       -0.40        0.08        0.28 o
 -12   0  10        0.66        1.65        0.41 o
 -11   0  10        5.75        5.81        0.87 o
 -10   0  10        1.69        0.74        1.02 o
  -9   0  10      139.40      157.79        5.52 o
  -8   0  10      406.87      394.04        9.81 o
  -7   0  10       25.63       23.82        2.83 o
  -6   0  10        6.35        4.24        1.08 o
  -5   0  10        1.24        2.80        0.84 o
  -4   0  10       71.06       70.76        2.76 o
  -3   0  10        3.38        3.41        0.84 o
  -2   0  10      123.10      127.69        5.88 o
  -1   0  10       53.58       54.56        4.02 o
   0   0  10       24.49       21.88        2.85 o
   1   0  10      259.63      229.72        8.68 o
   2   0  10        0.33        0.00        0.88 o
   3   0  10      340.00      324.91        8.56 o
   4   0  10       35.62       29.20        2.41 o
   5   0  10        0.60        0.05        0.26 o
 -12   1  10       31.08       38.38        0.85 o
 -11   1  10       80.79       79.03        2.47 o
 -10   1  10        1.54        1.44        0.66 o
  -9   1  10        2.66        1.74        0.67 o
  -8   1  10        6.29        6.10        0.90 o
  -7   1  10       21.64       19.58        1.31 o
  -6   1  10       71.20       71.76        2.18 o
  -5   1  10      164.91      162.32        2.83 o
  -4   1  10        0.75        1.16        0.35 o
  -3   1  10        3.69        5.08        0.97 o
  -2   1  10       59.49       58.72        2.34 o
  -1   1  10       -0.65        0.30        0.44 o
   0   1  10      136.27      128.26        4.36 o
   1   1  10       74.37       64.90        3.19 o
   2   1  10        7.77       10.17        1.10 o
   3   1  10        8.13        8.70        0.83 o
   4   1  10       16.88       17.15        1.13 o
 -11   2  10        3.25        2.08        0.57 o
 -10   2  10       34.08       31.53        1.82 o
  -9   2  10       16.12       15.41        1.23 o
  -8   2  10        8.78        9.77        1.09 o
  -7   2  10       34.26       30.58        1.48 o
  -6   2  10        6.50        6.64        0.68 o
  -5   2  10       33.52       36.36        1.31 o
  -4   2  10       21.05       19.75        1.08 o
  -3   2  10      234.50      237.86        4.52 o
  -2   2  10       93.95       86.38        2.93 o
  -1   2  10        4.48        2.97        1.15 o
   0   2  10        4.98        5.88        1.12 o
   1   2  10        5.80        5.39        1.09 o
   2   2  10        4.05        4.55        0.64 o
   3   2  10        0.52        0.25        0.25 o
   4   2  10        0.35        1.22        0.29 o
 -10   3  10       19.64       17.12        0.94 o
  -9   3  10       47.78       42.17        1.61 o
  -8   3  10       45.13       49.07        2.12 o
  -7   3  10        1.14        1.43        0.55 o
  -6   3  10       57.51       59.46        1.79 o
  -5   3  10       34.87       36.12        1.25 o
  -4   3  10        2.41        2.82        0.50 o
  -3   3  10        9.09        9.30        0.84 o
  -2   3  10        6.12        4.77        0.86 o
  -1   3  10        6.51        7.10        1.09 o
   0   3  10        1.39        1.45        0.52 o
   1   3  10        3.21        2.38        0.57 o
   2   3  10       24.90       24.63        1.08 o
   3   3  10        0.16        0.06        0.63 o
  -9   4  10        5.44        5.66        0.90 o
  -8   4  10       13.52       19.01        0.82 o
  -7   4  10        7.49        7.47        0.72 o
  -6   4  10       83.34       72.82        2.64 o
  -5   4  10        0.58        0.02        0.28 o
  -4   4  10        8.99        6.32        0.68 o
  -3   4  10        3.19        3.62        0.62 o
  -2   4  10        0.52        0.41        0.31 o
  -1   4  10        7.21        8.00        0.72 o
   0   4  10        0.01        0.89        2.98 o
   1   4  10        1.36        1.82        0.40 o
  -5   5  10       -0.04        0.29        1.22 o
  -4   5  10        4.07        4.94        0.82 o
  -3   5  10       11.32       19.25        1.09 o
 -10   1  11       14.38       16.26        0.76 o
  -9   1  11        2.34        1.48        0.67 o
  -8   1  11        1.16        0.53        0.50 o
  -7   1  11        2.12        1.97        0.49 o
  -6   1  11        5.51        4.90        0.62 o
  -5   1  11        2.84        3.59        0.63 o
  -4   1  11       13.07       11.91        0.83 o
  -3   1  11       11.22        9.69        0.81 o
  -2   1  11       25.44       24.86        1.32 o
  -1   1  11       10.33       11.41        0.70 o
   0   1  11       55.17       53.90        1.39 o
   1   1  11        0.45        0.76        0.20 o
   2   1  11        3.83        4.04        0.48 o
  -9   2  11        0.45        0.32        0.35 o
  -8   2  11       -0.26        0.03        0.39 o
  -7   2  11       -0.04        0.12        1.02 o
  -6   2  11        3.95        3.95        0.48 o
  -5   2  11       27.16       29.45        0.99 o
  -4   2  11        4.00        4.51        0.51 o
  -3   2  11       71.00       66.21        1.65 o
  -2   2  11        4.39        4.91        0.46 o
  -1   2  11        0.47        0.85        0.29 o
   0   2  11        0.02        0.21        1.15 o
   1   2  11        0.26        0.31        0.32 o
  -7   3  11       16.31       13.68        0.71 o
  -6   3  11       39.75       44.11        1.11 o
  -5   3  11        0.56        0.99        0.23 o
  -4   3  11        0.42        0.00        0.34 o
  -3   3  11        0.18        0.23        0.37 o
  -2   3  11       -0.33        0.02        0.27 o
  -1   3  11        2.62        4.24        0.37 o
  -6   0  12        0.11        0.17        0.63 o
  -5   0  12        9.80        7.73        1.04 o
  -4   0  12       15.56       13.93        1.25 o
  -3   0  12        5.73        5.39        0.79 o
  -5   1  12        4.72        3.98        0.76 o
  -4   1  12        4.98        3.50        0.76 o
